# Supplementary material for: Poly[[(μ-benzene-1,4-dicarboxyl­ato)bis­[μ-4-(1H-1,3,7,8-tetra­aza­cyclo­penta­[l]phenanthren-2-yl)benzoato]dizinc] tetra­hydrate]
Source: Acta Crystallogr Sect E Struct Rep Online. 2011 Oct 5;67(Pt 11):m1493–4. doi: 10.1107/S1600536811040062 (PMC3246926; doi:10.1107/S1600536811040062)
Supplement: Supplementary file 1 [file e-67-m1493-sup1.cif]

##############################################################################
#                                                                            #
# This CIF contains the data in a paper accepted for publication in          #
# Acta Crystallographica Section E. It conforms to the requirements of       #
# Notes for Authors for Acta Crystallographica Section E, and has been       #
# peer reviewed under the auspices of the IUCr Commission on Journals.       #
#                                                                            #
# Full details of the Crystallographic Information File format               #
# are given in the paper "The Crystallographic Information File (CIF):       #
# a New Standard Archive File for Crystallography" by S. R. Hall, F. H.      #
# Allen and I. D. Brown [Acta Cryst. (1991), A47, 655-685].                  #
#                                                                            #
# The current version of the core CIF dictionary is obtainable from          #
# ftp://ftp.iucr.org/pub/cif_core.dic.                                       #
#                                                                            #
# Software is freely available for graphical display of the structure(s)     #
# in this CIF. For information consult the CIF software page                 #
# http://www.iucr.org/resources/cif/software.                                #
#                                                                            #
# This file may be used for bona fide research purposes within the           #
# scientific community so long as proper attribution is given to the journal # 
# article from which it was obtained.                                        #
#                                                                            #
##############################################################################
data_global
_audit_creation_method     'SHELXL97'
_journal_date_recd_electronic     2011-09-14
_journal_date_accepted     2011-09-29
_journal_name_full     'Acta Crystallographica, Section E'
_journal_year     2011
_journal_volume     67
_journal_issue     11
_journal_page_first     m1493
_journal_page_last     m1494
_journal_paper_category     QM
_journal_coeditor_code     BG2420
_publ_contact_author_name     'Guang-Bo Che'
_publ_contact_author_address
;
School of Chemistry and Chemical Engineering, Jiangsu University,
Zhenjiang 212013, People's Republic of China
;
_publ_contact_author_email     guangbochejl@yahoo.com
_publ_contact_author_fax     ?
_publ_contact_author_phone     ?
_publ_section_title
;\
Poly[[(\m-benzene-1,4-dicarboxylato)bis[\m-4-(1<i>H</i>-1,3,7,8-\
tetraazacyclopenta[<i>l</i>]phenanthren-2-yl)benzoato]dizinc] tetrahydrate]
;
loop_
    _publ_author_name
    _publ_author_address
    'Chun-Jie Wang'
;
School of Chemistry and Chemical Engineering, Jiangsu University,
Zhenjiang 212013, People's Republic of China
;
    'Qian-Qian Wang'
;
School of Chemistry and Chemical Engineering, Jiangsu University,
Zhenjiang 212013, People's Republic of China
;
    'Xiang-Jun Xu'
;
School of Chemistry and Chemical Engineering, Jiangsu University,
Zhenjiang 212013, People's Republic of China
;
    'Chun-Bo Liu'
;
School of Chemistry and Chemical Engineering, Jiangsu University,
Zhenjiang 212013, People's Republic of China
;
    'Guang-Bo Che'
;
School of Chemistry and Chemical Engineering, Jiangsu University,
Zhenjiang 212013, People's Republic of China
;
data_I
_audit_creation_method     SHELXL-97
_chemical_name_systematic
;
Poly[[(\m-benzene-1,4-dicarboxylato)bis[\m-4-(1<i>H</i>-1,3,7,8-
tetraazacyclopenta[<i>l</i>]phenanthren-2-yl)benzoato]dizinc]
tetrahydrate]
;
_chemical_name_common     ?
_chemical_formula_moiety     'C24 H13 N4 O4 Zn, 2(H2 O)'
_chemical_formula_sum     'C48 H34 N8 O12 Zn2'
_chemical_formula_iupac     '[Zn2 (C8 H4 O4) (C20 H11 N4 O2)2], 4H2 O'
_chemical_formula_weight     1037.54
_chemical_melting_point     ?
_symmetry_cell_setting     triclinic
_symmetry_space_group_name_H-M     'P -1'
_symmetry_space_group_name_Hall     '-P 1'
loop_
    _symmetry_equiv_pos_as_xyz
    'x, y, z'
    '-x, -y, -z'
_cell_length_a     9.7477(16)
_cell_length_b     10.2610(18)
_cell_length_c     11.0480(19)
_cell_angle_alpha     88.849(3)
_cell_angle_beta     72.115(4)
_cell_angle_gamma     83.121(3)
_cell_volume     1043.9(3)
_cell_formula_units_Z     1
_cell_measurement_reflns_used     5729
_cell_measurement_theta_min     2.9
_cell_measurement_theta_max     25.270
_cell_measurement_temperature     293(2)
_exptl_crystal_description     block
_exptl_crystal_colour     yellow
_exptl_crystal_size_max     0.2
_exptl_crystal_size_mid     0.2
_exptl_crystal_size_min     0.2
_exptl_crystal_density_diffrn     1.651
_exptl_crystal_density_meas     1.651
_exptl_crystal_density_method     'not measured'
_exptl_crystal_F_000     526
_exptl_absorpt_coefficient_mu     1.230
_exptl_absorpt_correction_type     multi-scan
_exptl_absorpt_process_details     '(SADABS; Bruker, 2002)'
_exptl_absorpt_correction_T_min     0.782
_exptl_absorpt_correction_T_max     0.782
_exptl_special_details     ?
_diffrn_ambient_temperature     293(2)
_diffrn_radiation_type     MoK\a
_diffrn_radiation_wavelength     0.71073
_diffrn_radiation_source     'fine-focus sealed tube'
_diffrn_radiation_monochromator     graphite
_diffrn_measurement_device_type     'Bruker SMART CCD area-detector'
_diffrn_measurement_method     \w
_diffrn_detector_area_resol_mean     ?
_diffrn_reflns_number     5406
_diffrn_reflns_av_R_equivalents     0.0287
_diffrn_reflns_av_sigmaI/netI     0.0730
_diffrn_reflns_theta_min     1.94
_diffrn_reflns_theta_max     25.27
_diffrn_reflns_theta_full     25.27
_diffrn_measured_fraction_theta_max     0.981
_diffrn_measured_fraction_theta_full     0.981
_diffrn_reflns_limit_h_min     -11
_diffrn_reflns_limit_h_max     10
_diffrn_reflns_limit_k_min     -12
_diffrn_reflns_limit_k_max     11
_diffrn_reflns_limit_l_min     -10
_diffrn_reflns_limit_l_max     13
_diffrn_standards_number     ?
_diffrn_standards_interval_count     ?
_diffrn_standards_interval_time     ?
_diffrn_standards_decay_%     0
_refine_special_details
;
 Refinement of F^2^ against ALL reflections.  The weighted R-factor wR and
 goodness of fit S are based on F^2^, conventional R-factors R are based
 on F, with F set to zero for negative F^2^. The threshold expression of
 F^2^ > 2sigma(F^2^) is used only for calculating R-factors(gt) etc. and is
 not relevant to the choice of reflections for refinement.  R-factors based
 on F^2^ are statistically about twice as large as those based on F, and R-
 factors based on ALL data will be even larger.
;
_reflns_number_total     3783
_reflns_number_gt     2797
_reflns_threshold_expression     I>2\s(I)
_refine_ls_structure_factor_coef     Fsqd
_refine_ls_matrix_type     full
_refine_ls_R_factor_all     0.0801
_refine_ls_R_factor_gt     0.0564
_refine_ls_wR_factor_gt     0.1246
_refine_ls_wR_factor_ref     0.1387
_refine_ls_goodness_of_fit_ref     1.020
_refine_ls_restrained_S_all     1.034
_refine_ls_number_reflns     3783
_refine_ls_number_parameters     316
_refine_ls_number_restraints     0
_refine_ls_hydrogen_treatment     constr
_refine_ls_weighting_scheme     calc
_refine_ls_weighting_details
         'calc w=1/[\s^2^(Fo^2^)+(0.0678P)^2^+0.7102P] where P=(Fo^2^+2Fc^2^)/3'
_atom_sites_solution_hydrogens     geom
_atom_sites_solution_primary     direct
_atom_sites_solution_secondary     difmap
_refine_ls_shift/su_max     0.000
_refine_ls_shift/su_mean     0.000
_refine_diff_density_max     0.941
_refine_diff_density_min     -0.664
_refine_ls_extinction_method     none
_refine_ls_extinction_coef     ?
loop_
    _atom_type_symbol
    _atom_type_description
    _atom_type_scat_dispersion_real
    _atom_type_scat_dispersion_imag
    _atom_type_scat_source
    'C' 'C' 0.0033 0.0016
                         'International Tables Vol C Tables 4.2.6.8 and 6.1.1.4'
    'H' 'H' 0.0000 0.0000
                         'International Tables Vol C Tables 4.2.6.8 and 6.1.1.4'
    'N' 'N' 0.0061 0.0033
                         'International Tables Vol C Tables 4.2.6.8 and 6.1.1.4'
    'O' 'O' 0.0106 0.0060
                         'International Tables Vol C Tables 4.2.6.8 and 6.1.1.4'
    'Zn' 'Zn' 0.2839 1.4301
                         'International Tables Vol C Tables 4.2.6.8 and 6.1.1.4'
_computing_data_collection     'SMART (Bruker, 2002)'
_computing_cell_refinement     'SAINT (Bruker, 2002)'
_computing_data_reduction     'SAINT (Bruker, 2002)'
_computing_structure_solution     'SHELXS97 (Sheldrick, 2008)'
_computing_structure_refinement     'SHELXL97 (Sheldrick, 2008)'
_computing_molecular_graphics     'SHELXTL (Sheldrick, 2008)'
_computing_publication_material     'SHELXTL (Sheldrick, 2008)'
loop_
    _atom_site_type_symbol
    _atom_site_label
    _atom_site_fract_x
    _atom_site_fract_y
    _atom_site_fract_z
    _atom_site_U_iso_or_equiv
    _atom_site_adp_type
    _atom_site_calc_flag
    _atom_site_refinement_flags
    _atom_site_occupancy
    _atom_site_symmetry_multiplicity
    _atom_site_disorder_assembly
    _atom_site_disorder_group
    Zn Zn1 0.39808(6) 0.38395(5) 0.54113(5) 0.0246(2) Uani d . 1 1 . .
    C C1 0.6671(5) 0.1755(5) 0.4727(5) 0.0305(12) Uani d . 1 1 . .
    H H1 0.7021 0.2253 0.5235 0.037 Uiso calc R 1 1 . .
    C C2 0.7546(5) 0.0643(5) 0.4098(5) 0.0318(12) Uani d . 1 1 . .
    H H2 0.8454 0.0403 0.4200 0.038 Uiso calc R 1 1 . .
    C C3 0.7059(5) -0.0093(5) 0.3327(5) 0.0304(12) Uani d . 1 1 . .
    H H3 0.7632 -0.0835 0.2900 0.036 Uiso calc R 1 1 . .
    C C4 0.5686(5) 0.0291(4) 0.3194(4) 0.0212(10) Uani d . 1 1 . .
    C C5 0.5041(5) -0.0321(4) 0.2395(4) 0.0237(11) Uani d . 1 1 . .
    C C6 0.3733(5) 0.0143(4) 0.2210(5) 0.0252(11) Uani d . 1 1 . .
    C C7 0.2859(5) 0.1260(5) 0.2933(5) 0.0253(11) Uani d . 1 1 . .
    C C8 0.1468(5) 0.1777(5) 0.2890(5) 0.0333(12) Uani d . 1 1 . .
    H H8 0.1048 0.1402 0.2352 0.040 Uiso calc R 1 1 . .
    C C9 0.0745(6) 0.2835(5) 0.3647(5) 0.0380(14) Uani d . 1 1 . .
    H H9 -0.0181 0.3176 0.3641 0.046 Uiso calc R 1 1 . .
    C C10 0.1403(5) 0.3396(5) 0.4423(5) 0.0333(13) Uani d . 1 1 . .
    H H10 0.0903 0.4124 0.4924 0.040 Uiso calc R 1 1 . .
    C C11 0.3431(5) 0.1878(4) 0.3759(4) 0.0232(10) Uani d . 1 1 . .
    C C12 0.4856(5) 0.1422(4) 0.3874(4) 0.0208(10) Uani d . 1 1 . .
    C C13 0.4616(5) -0.1529(4) 0.0957(5) 0.0243(11) Uani d . 1 1 . .
    C C14 0.4894(5) -0.2566(4) -0.0019(5) 0.0255(11) Uani d . 1 1 . .
    C C15 0.6139(5) -0.3454(5) -0.0274(5) 0.0299(12) Uani d . 1 1 . .
    H H15 0.6767 -0.3415 0.0207 0.036 Uiso calc R 1 1 . .
    C C16 0.6468(5) -0.4398(5) -0.1230(5) 0.0298(12) Uani d . 1 1 . .
    H H16 0.7298 -0.4998 -0.1371 0.036 Uiso calc R 1 1 . .
    C C17 0.5563(5) -0.4452(4) -0.1980(4) 0.0246(11) Uani d . 1 1 . .
    C C18 0.4302(5) -0.3563(4) -0.1718(4) 0.0251(11) Uani d . 1 1 . .
    H H18 0.3680 -0.3587 -0.2206 0.030 Uiso calc R 1 1 . .
    C C19 0.3971(5) -0.2648(5) -0.0741(5) 0.0271(11) Uani d . 1 1 . .
    H H19 0.3114 -0.2079 -0.0566 0.033 Uiso calc R 1 1 . .
    C C20 0.5974(6) -0.5445(5) -0.3046(5) 0.0296(12) Uani d . 1 1 . .
    C C21 -0.0493(5) 0.4022(5) 1.0852(5) 0.0307(12) Uani d . 1 1 . .
    H H23 -0.0820 0.3366 1.1424 0.037 Uiso calc R 1 1 . .
    C C22 0.0434(5) 0.3690(5) 0.9641(5) 0.0315(12) Uani d . 1 1 . .
    H H22 0.0721 0.2812 0.9401 0.038 Uiso calc R 1 1 . .
    C C23 0.0935(5) 0.4665(5) 0.8785(5) 0.0291(12) Uani d . 1 1 . .
    C C24 0.1997(5) 0.4312(5) 0.7506(5) 0.0261(11) Uani d . 1 1 . .
    N N1 0.5364(4) 0.2129(4) 0.4629(4) 0.0230(9) Uani d . 1 1 . .
    N N2 0.2706(4) 0.2945(4) 0.4484(4) 0.0248(9) Uani d . 1 1 . .
    N N3 0.5581(4) -0.1389(4) 0.1592(4) 0.0242(9) Uani d . 1 1 . .
    H H4 0.6385 -0.1880 0.1506 0.029 Uiso calc R 1 1 . .
    N N4 0.3485(4) -0.0610(4) 0.1302(4) 0.0256(9) Uani d . 1 1 . .
    O O1 0.6824(5) -0.6414(4) -0.3044(4) 0.0562(12) Uani d . 1 1 . .
    O O2 0.5370(4) -0.5184(3) -0.3944(3) 0.0269(8) Uani d . 1 1 . .
    O O3 0.2806(4) 0.3234(3) 0.7355(3) 0.0326(8) Uani d . 1 1 . .
    O O4 0.2120(4) 0.5109(3) 0.6606(3) 0.0333(8) Uani d . 1 1 . .
    O O1W 0.0693(8) -0.0278(10) 0.0842(10) 0.193(5) Uani d . 1 1 . .
    O O2W 0.9457(7) 0.2012(9) 0.7044(9) 0.165(4) Uani d . 1 1 . .
loop_
    _atom_site_aniso_label
    _atom_site_aniso_U_11
    _atom_site_aniso_U_22
    _atom_site_aniso_U_33
    _atom_site_aniso_U_12
    _atom_site_aniso_U_13
    _atom_site_aniso_U_23
    Zn1 0.0281(3) 0.0233(3) 0.0200(3) -0.0011(2) -0.0043(2) -0.0080(2)
    C1 0.030(3) 0.034(3) 0.028(3) 0.000(2) -0.011(2) -0.012(2)
    C2 0.023(3) 0.038(3) 0.038(3) 0.001(2) -0.015(2) -0.011(2)
    C3 0.032(3) 0.026(3) 0.033(3) 0.005(2) -0.013(2) -0.008(2)
    C4 0.027(2) 0.017(2) 0.019(2) -0.0010(19) -0.007(2) -0.0037(19)
    C5 0.029(3) 0.022(2) 0.019(3) 0.002(2) -0.009(2) -0.008(2)
    C6 0.032(3) 0.025(3) 0.020(3) -0.006(2) -0.009(2) -0.003(2)
    C7 0.030(3) 0.025(2) 0.022(3) 0.001(2) -0.011(2) -0.003(2)
    C8 0.032(3) 0.031(3) 0.040(3) 0.002(2) -0.018(3) -0.009(2)
    C9 0.033(3) 0.036(3) 0.046(4) 0.011(2) -0.019(3) -0.011(3)
    C10 0.028(3) 0.030(3) 0.037(3) 0.009(2) -0.007(2) -0.010(2)
    C11 0.024(2) 0.027(3) 0.017(3) -0.004(2) -0.004(2) -0.001(2)
    C12 0.024(2) 0.018(2) 0.017(2) -0.0006(19) -0.003(2) -0.0024(19)
    C13 0.028(3) 0.024(3) 0.023(3) -0.001(2) -0.011(2) -0.001(2)
    C14 0.033(3) 0.022(2) 0.021(3) -0.004(2) -0.007(2) -0.003(2)
    C15 0.039(3) 0.028(3) 0.027(3) 0.003(2) -0.019(2) -0.011(2)
    C16 0.034(3) 0.025(3) 0.033(3) 0.003(2) -0.016(2) -0.005(2)
    C17 0.039(3) 0.019(2) 0.018(3) -0.004(2) -0.011(2) -0.0010(19)
    C18 0.033(3) 0.025(3) 0.021(3) -0.008(2) -0.012(2) 0.001(2)
    C19 0.028(3) 0.028(3) 0.025(3) 0.001(2) -0.008(2) -0.004(2)
    C20 0.036(3) 0.024(3) 0.029(3) 0.000(2) -0.012(2) -0.004(2)
    C21 0.029(3) 0.032(3) 0.026(3) 0.002(2) -0.003(2) 0.001(2)
    C22 0.029(3) 0.033(3) 0.027(3) 0.002(2) -0.002(2) -0.009(2)
    C23 0.025(3) 0.038(3) 0.022(3) 0.002(2) -0.004(2) -0.010(2)
    C24 0.022(2) 0.032(3) 0.024(3) 0.000(2) -0.008(2) -0.009(2)
    N1 0.026(2) 0.022(2) 0.022(2) -0.0031(17) -0.0075(18) -0.0031(17)
    N2 0.030(2) 0.020(2) 0.023(2) 0.0034(17) -0.0070(18) -0.0079(17)
    N3 0.024(2) 0.025(2) 0.024(2) 0.0051(17) -0.0101(18) -0.0102(17)
    N4 0.029(2) 0.025(2) 0.024(2) 0.0014(17) -0.0113(18) -0.0052(17)
    O1 0.084(3) 0.042(2) 0.048(3) 0.023(2) -0.038(2) -0.021(2)
    O2 0.0374(19) 0.0286(18) 0.0185(18) -0.0098(15) -0.0122(16) -0.0003(14)
    O3 0.0286(18) 0.037(2) 0.026(2) 0.0072(16) -0.0025(16) -0.0083(16)
    O4 0.034(2) 0.038(2) 0.022(2) 0.0040(16) -0.0042(16) -0.0012(16)
    O1W 0.133(6) 0.237(10) 0.239(11) 0.082(6) -0.129(7) -0.141(9)
    O2W 0.077(5) 0.214(9) 0.183(9) 0.004(5) -0.022(5) 0.052(7)
_geom_special_details
;
 All esds (except the esd in the dihedral angle between two l.s. planes)
 are estimated using the full covariance matrix.  The cell esds are taken
 into account individually in the estimation of esds in distances, angles
 and torsion angles; correlations between esds in cell parameters are only
 used when they are defined by crystal symmetry.  An approximate (isotropic)
 treatment of cell esds is used for estimating esds involving l.s. planes.
;
loop_
    _geom_bond_atom_site_label_1
    _geom_bond_atom_site_label_2
    _geom_bond_site_symmetry_2
    _geom_bond_distance
    _geom_bond_publ_flag
    Zn1 O2 1_566 2.071(3) ?
    Zn1 O2 2_655 2.102(3) ?
    Zn1 N1 . 2.103(4) ?
    Zn1 N2 . 2.128(4) ?
    Zn1 O4 . 2.182(3) ?
    Zn1 O3 . 2.217(4) ?
    Zn1 C24 . 2.530(5) ?
    C1 N1 . 1.322(6) ?
    C1 C2 . 1.396(7) ?
    C1 H1 . 0.9300 ?
    C2 C3 . 1.371(7) ?
    C2 H2 . 0.9300 ?
    C3 C4 . 1.400(6) ?
    C3 H3 . 0.9300 ?
    C4 C12 . 1.415(6) ?
    C4 C5 . 1.424(6) ?
    C5 N3 . 1.370(5) ?
    C5 C6 . 1.379(6) ?
    C6 N4 . 1.374(6) ?
    C6 C7 . 1.436(6) ?
    C7 C11 . 1.403(6) ?
    C7 C8 . 1.410(6) ?
    C8 C9 . 1.366(7) ?
    C8 H8 . 0.9300 ?
    C9 C10 . 1.388(7) ?
    C9 H9 . 0.9300 ?
    C10 N2 . 1.320(6) ?
    C10 H10 . 0.9300 ?
    C11 N2 . 1.358(6) ?
    C11 C12 . 1.455(6) ?
    C12 N1 . 1.352(6) ?
    C13 N4 . 1.326(6) ?
    C13 N3 . 1.356(6) ?
    C13 C14 . 1.472(6) ?
    C14 C19 . 1.384(7) ?
    C14 C15 . 1.385(6) ?
    C15 C16 . 1.384(7) ?
    C15 H15 . 0.9300 ?
    C16 C17 . 1.390(7) ?
    C16 H16 . 0.9300 ?
    C17 C18 . 1.396(6) ?
    C17 C20 . 1.499(6) ?
    C18 C19 . 1.380(6) ?
    C18 H18 . 0.9300 ?
    C19 H19 . 0.9300 ?
    C20 O1 . 1.216(6) ?
    C20 O2 . 1.310(6) ?
    C21 C22 . 1.388(7) ?
    C21 C23 2_567 1.392(7) ?
    C21 H23 . 0.9300 ?
    C22 C23 . 1.388(7) ?
    C22 H22 . 0.9300 ?
    C23 C21 2_567 1.392(7) ?
    C23 C24 . 1.494(7) ?
    C24 O4 . 1.260(6) ?
    C24 O3 . 1.261(5) ?
    N3 H4 . 0.8600 ?
    O2 Zn1 1_544 2.071(3) ?
    O2 Zn1 2_655 2.102(3) ?
    O1 O2W 1_544 2.891(9) ?
    O1W O2W 2_656 2.886(14) ?
    O1W N4 . 2.899(10) ?
loop_
    _geom_angle_atom_site_label_1
    _geom_angle_atom_site_label_2
    _geom_angle_atom_site_label_3
    _geom_angle_site_symmetry_1
    _geom_angle_site_symmetry_3
    _geom_angle
    _geom_angle_publ_flag
    O2 Zn1 O2 1_566 2_655 78.91(13) ?
    O2 Zn1 N1 1_566 . 100.31(14) ?
    O2 Zn1 N1 2_655 . 101.54(14) ?
    O2 Zn1 N2 1_566 . 171.64(14) ?
    O2 Zn1 N2 2_655 . 93.17(14) ?
    N1 Zn1 N2 . . 78.50(14) ?
    O2 Zn1 O4 1_566 . 90.24(13) ?
    O2 Zn1 O4 2_655 . 96.74(13) ?
    N1 Zn1 O4 . . 160.32(14) ?
    N2 Zn1 O4 . . 93.37(14) ?
    O2 Zn1 O3 1_566 . 92.56(13) ?
    O2 Zn1 O3 2_655 . 155.21(12) ?
    N1 Zn1 O3 . . 102.89(14) ?
    N2 Zn1 O3 . . 95.77(14) ?
    O4 Zn1 O3 . . 59.73(13) ?
    O2 Zn1 C24 1_566 . 90.48(14) ?
    O2 Zn1 C24 2_655 . 126.02(15) ?
    N1 Zn1 C24 . . 132.44(16) ?
    N2 Zn1 C24 . . 96.40(15) ?
    O4 Zn1 C24 . . 29.87(14) ?
    O3 Zn1 C24 . . 29.89(14) ?
    N1 C1 C2 . . 122.6(4) ?
    N1 C1 H1 . . 118.7 ?
    C2 C1 H1 . . 118.7 ?
    C3 C2 C1 . . 119.6(4) ?
    C3 C2 H2 . . 120.2 ?
    C1 C2 H2 . . 120.2 ?
    C2 C3 C4 . . 118.9(4) ?
    C2 C3 H3 . . 120.5 ?
    C4 C3 H3 . . 120.5 ?
    C3 C4 C12 . . 118.2(4) ?
    C3 C4 C5 . . 126.3(4) ?
    C12 C4 C5 . . 115.5(4) ?
    N3 C5 C6 . . 105.5(4) ?
    N3 C5 C4 . . 129.5(4) ?
    C6 C5 C4 . . 124.8(4) ?
    N4 C6 C5 . . 110.1(4) ?
    N4 C6 C7 . . 129.9(4) ?
    C5 C6 C7 . . 120.0(4) ?
    C11 C7 C8 . . 117.4(4) ?
    C11 C7 C6 . . 117.2(4) ?
    C8 C7 C6 . . 125.4(4) ?
    C9 C8 C7 . . 119.3(5) ?
    C9 C8 H8 . . 120.4 ?
    C7 C8 H8 . . 120.4 ?
    C8 C9 C10 . . 119.4(5) ?
    C8 C9 H9 . . 120.3 ?
    C10 C9 H9 . . 120.3 ?
    N2 C10 C9 . . 123.1(5) ?
    N2 C10 H10 . . 118.5 ?
    C9 C10 H10 . . 118.5 ?
    N2 C11 C7 . . 122.4(4) ?
    N2 C11 C12 . . 115.9(4) ?
    C7 C11 C12 . . 121.8(4) ?
    N1 C12 C4 . . 121.7(4) ?
    N1 C12 C11 . . 117.7(4) ?
    C4 C12 C11 . . 120.6(4) ?
    N4 C13 N3 . . 111.6(4) ?
    N4 C13 C14 . . 127.0(4) ?
    N3 C13 C14 . . 121.4(4) ?
    C19 C14 C15 . . 118.3(4) ?
    C19 C14 C13 . . 121.7(4) ?
    C15 C14 C13 . . 120.0(4) ?
    C16 C15 C14 . . 121.4(5) ?
    C16 C15 H15 . . 119.3 ?
    C14 C15 H15 . . 119.3 ?
    C15 C16 C17 . . 120.2(5) ?
    C15 C16 H16 . . 119.9 ?
    C17 C16 H16 . . 119.9 ?
    C16 C17 C18 . . 118.4(4) ?
    C16 C17 C20 . . 119.3(4) ?
    C18 C17 C20 . . 122.3(4) ?
    C19 C18 C17 . . 120.6(4) ?
    C19 C18 H18 . . 119.7 ?
    C17 C18 H18 . . 119.7 ?
    C18 C19 C14 . . 121.0(4) ?
    C18 C19 H19 . . 119.5 ?
    C14 C19 H19 . . 119.5 ?
    O1 C20 O2 . . 124.2(5) ?
    O1 C20 C17 . . 120.2(5) ?
    O2 C20 C17 . . 115.6(4) ?
    C22 C21 C23 . 2_567 120.2(5) ?
    C22 C21 H23 . . 119.9 ?
    C23 C21 H23 2_567 . 119.9 ?
    C21 C22 C23 . . 120.3(5) ?
    C21 C22 H22 . . 119.9 ?
    C23 C22 H22 . . 119.9 ?
    C22 C23 C21 . 2_567 119.5(5) ?
    C22 C23 C24 . . 120.4(4) ?
    C21 C23 C24 2_567 . 120.0(5) ?
    O4 C24 O3 . . 120.6(4) ?
    O4 C24 C23 . . 120.1(4) ?
    O3 C24 C23 . . 119.2(5) ?
    O4 C24 Zn1 . . 59.6(2) ?
    O3 C24 Zn1 . . 61.2(2) ?
    C23 C24 Zn1 . . 174.0(3) ?
    C1 N1 C12 . . 119.0(4) ?
    C1 N1 Zn1 . . 127.1(3) ?
    C12 N1 Zn1 . . 113.7(3) ?
    C10 N2 C11 . . 118.4(4) ?
    C10 N2 Zn1 . . 127.5(3) ?
    C11 N2 Zn1 . . 113.5(3) ?
    C13 N3 C5 . . 107.5(4) ?
    C13 N3 H4 . . 126.2 ?
    C5 N3 H4 . . 126.2 ?
    C13 N4 C6 . . 105.3(4) ?
    C20 O2 Zn1 . 1_544 132.2(3) ?
    C20 O2 Zn1 . 2_655 125.3(3) ?
    Zn1 O2 Zn1 1_544 2_655 101.09(13) ?
    C24 O3 Zn1 . . 88.9(3) ?
    C24 O4 Zn1 . . 90.6(3) ?
loop_
    _geom_hbond_atom_site_label_D
    _geom_hbond_atom_site_label_H
    _geom_hbond_atom_site_label_A
    _geom_hbond_site_symmetry_A
    _geom_hbond_distance_DH
    _geom_hbond_distance_HA
    _geom_hbond_distance_DA
    _geom_hbond_angle_DHA
    N3 H4 O3 2_656 0.86 2.10 2.781(5) 135.7
