# Supplementary material for: Poly[[(μ-benzene-1,4-dicarboxyl­ato)bis­[μ-4-(1H-1,3,7,8-tetra­aza­cyclo­penta­[l]phenanthren-2-yl)benzoato]dizinc] tetra­hydrate]
Source: Acta Crystallogr Sect E Struct Rep Online. 2011 Oct 5;67(Pt 11):m1493–4. doi: 10.1107/S1600536811040062 (PMC3246926; doi:10.1107/S1600536811040062)
Supplement: Supplementary file 2 [file e-67-m1493-Isup2.hkl]

#
# h,k,l, Fc-squared, Fo-squared, sigma(Fo-squared) and status flag
#
data_I
_shelx_title ' a in P-1'
_shelx_refln_list_code          4
_shelx_F_calc_maximum      255.65
_exptl_crystal_F_000       534.00
_reflns_d_resolution_high  0.8326
 
loop_
 _symmetry_equiv_pos_as_xyz
 'x, y, z'
 '-x, -y, -z'
 
_cell_length_a     9.7477
_cell_length_b    10.2610
_cell_length_c    11.0480
_cell_angle_alpha  88.849
_cell_angle_beta   72.115
_cell_angle_gamma  83.121
 
_shelx_F_squared_multiplier     1.000
 
loop_
 _refln_index_h
 _refln_index_k
 _refln_index_l
 _refln_F_squared_calc
 _refln_F_squared_meas
 _refln_F_squared_sigma
 _refln_observed_status
   1   0   0    21384.74    20510.29    116.18 o
   2   0   0     2819.03     2877.95     24.24 o
   3   0   0      949.19      767.69     16.23 o
   4   0   0      654.39      639.38     17.11 o
   5   0   0      156.02      114.15     10.84 o
   6   0   0      905.21      836.06     23.68 o
   7   0   0        0.75       11.11     14.05 o
   8   0   0        3.64       -3.52     21.37 o
   9   0   0      363.59      407.07     53.23 o
  10   0   0       58.64       50.61     28.34 o
  11   0   0       37.77       38.82     31.10 o
 -10   1   0      415.53      456.99     61.16 o
  -9   1   0       27.06       -1.86     18.89 o
  -8   1   0      553.04      547.38     55.16 o
  -7   1   0      825.48      839.06     35.98 o
  -6   1   0     1124.77     1203.41     28.14 o
  -5   1   0     2973.16     2966.43     37.83 o
  -4   1   0      568.99      530.89     16.13 o
  -3   1   0       15.15        1.56      5.87 o
  -2   1   0      159.67      218.52      8.99 o
  -1   1   0     3487.91     3821.68     32.63 o
   0   1   0     3149.89     2996.07     31.03 o
   1   1   0     2383.16     2021.22     32.47 o
   2   1   0        4.38        2.85      6.00 o
   3   1   0      170.80      176.78     13.10 o
   4   1   0     1394.37     1391.15     22.57 o
   5   1   0     1299.42     1282.46     24.46 o
   6   1   0      556.23      570.59     19.60 o
   7   1   0      575.04      575.39     77.53 o
   8   1   0      446.44      480.78     51.85 o
   9   1   0      248.95      297.30     48.95 o
  10   1   0       81.26       73.02     31.30 o
  11   1   0        2.76       -5.03     22.20 o
 -10   2   0       87.23      148.86     39.30 o
  -9   2   0       99.46      133.48     37.44 o
  -8   2   0      265.23      246.42     42.95 o
  -7   2   0      304.06      253.93     36.40 o
  -6   2   0     1137.71     1121.17     48.09 o
  -5   2   0      349.16      324.16     25.21 o
  -4   2   0       25.72        8.85     10.57 o
  -3   2   0     2678.28     2945.73     27.20 o
  -2   2   0      830.06      797.62     22.72 o
  -1   2   0     4960.06     5369.88     58.94 o
   0   2   0      795.68      904.74     23.86 o
   1   2   0     1687.95     1739.21     27.99 o
   2   2   0     1525.54     1600.35     22.57 o
   3   2   0      971.05      911.51     24.27 o
   4   2   0      239.93      174.38     11.59 o
   5   2   0      552.03      627.68     17.02 o
   6   2   0      342.96      327.15     24.39 o
   7   2   0     1327.43     1346.53     46.54 o
   8   2   0      207.56      204.20     25.24 o
   9   2   0        7.10       39.02     25.24 o
  10   2   0        0.07       -4.90     19.99 o
  11   2   0       69.76      105.08     35.65 o
 -10   3   0       38.36       11.58     23.86 o
  -9   3   0      974.55      961.28     70.67 o
  -8   3   0      477.10      502.63     54.68 o
  -7   3   0        3.30       28.89     24.06 o
  -6   3   0      130.64      135.00     28.23 o
  -5   3   0      129.28      134.09     21.20 o
  -4   3   0     3192.02     3416.22     58.37 o
  -3   3   0     8097.72     8820.55     84.83 o
  -2   3   0     2752.60     2946.18     49.64 o
  -1   3   0      256.13      252.62     10.52 o
   0   3   0     1096.72     1157.39     24.18 o
   1   3   0      473.04      433.41     32.47 o
   2   3   0      677.74      589.06     18.46 o
   3   3   0       17.59       42.68     16.06 o
   4   3   0       25.97       57.40     12.27 o
   5   3   0      396.54      443.09     25.03 o
   6   3   0     1354.53     1213.34     60.67 o
   7   3   0      766.50      746.29     37.53 o
   8   3   0        1.01      -18.37     12.46 o
   9   3   0      264.19      287.48     69.29 o
  10   3   0      264.63      220.08     44.54 o
  11   3   0      540.70      603.09     70.74 o
 -10   4   0      115.20      164.65     42.54 o
  -9   4   0      191.61      201.95     42.68 o
  -8   4   0       22.25       35.54     14.56 o
  -7   4   0      136.44       98.40     19.51 o
  -6   4   0        4.15        6.42     14.08 o
  -5   4   0      135.62      119.45     18.97 o
  -4   4   0     2026.86     2095.72     48.68 o
  -3   4   0     1798.21     2066.62     44.66 o
  -2   4   0       45.03       56.66      7.62 o
  -1   4   0      264.01      216.94     11.01 o
   0   4   0     1015.88      864.60     24.31 o
   1   4   0     1076.72      946.62     25.63 o
   2   4   0      402.27      384.37     18.10 o
   3   4   0      192.28      175.07     13.44 o
   4   4   0      339.19      364.13     18.03 o
   5   4   0     2449.56     2126.15     75.57 o
   6   4   0      841.70      905.18     38.07 o
   7   4   0      474.76      471.56     33.79 o
   8   4   0       65.09       72.47     19.83 o
   9   4   0      110.89      111.16     22.26 o
  10   4   0        6.10       13.86     21.37 o
  -9   5   0      174.10      235.53     46.54 o
  -8   5   0      312.04      289.80     30.94 o
  -7   5   0      173.47      187.41     31.89 o
  -6   5   0       63.22       47.49     17.76 o
  -5   5   0      380.74      392.57     28.95 o
  -4   5   0      288.02      288.78     24.11 o
  -3   5   0        9.02       -2.52      9.68 o
  -2   5   0     2492.48     2738.04     35.14 o
  -1   5   0     3257.95     3407.60     49.36 o
   0   5   0     1604.02     1521.38     34.85 o
   1   5   0        2.27       -0.17      8.81 o
   2   5   0        3.68      -11.61     11.96 o
   3   5   0     2229.52     2340.85     43.35 o
   4   5   0     3537.87     3676.93     71.95 o
   5   5   0     1193.75     1355.45     66.88 o
   6   5   0        6.88       29.72     28.20 o
   7   5   0      184.89      175.55     24.81 o
   8   5   0      363.97      378.91     57.71 o
   9   5   0       28.42       18.84     17.08 o
  10   5   0       16.48       39.93     40.51 o
  -9   6   0        6.06       13.10     25.92 o
  -8   6   0      232.07      234.04     39.68 o
  -7   6   0      134.44      160.17     23.24 o
  -6   6   0     1219.87     1248.09    104.66 o
  -5   6   0     1184.96     1043.62     76.26 o
  -4   6   0      321.64      296.16     26.05 o
  -3   6   0      396.77      461.61     27.97 o
  -2   6   0     1040.12      904.31     25.56 o
  -1   6   0      107.90      156.08     16.24 o
   0   6   0      739.22      734.89     28.30 o
   1   6   0        1.42       -8.80      9.53 o
   2   6   0      290.45      293.36     21.37 o
   3   6   0     1108.17     1066.19     34.01 o
   4   6   0      848.78      897.82     49.09 o
   5   6   0        0.65       22.48     26.82 o
   6   6   0      361.15      321.51     46.95 o
   7   6   0      918.34      935.58     42.72 o
   8   6   0      554.85      552.17     37.80 o
   9   6   0      101.57       99.85     22.53 o
  10   6   0       29.66       22.74     36.78 o
  -8   7   0      141.11      154.90     40.64 o
  -7   7   0      116.00       86.61     21.05 o
  -6   7   0      164.31      186.69     26.67 o
  -5   7   0      370.25      431.79     65.12 o
  -4   7   0      937.50      869.96     87.43 o
  -3   7   0      874.12      826.61    114.66 o
  -2   7   0     1061.00     1172.33     65.57 o
  -1   7   0       21.72        1.85     22.30 o
   0   7   0       63.14       59.71     16.89 o
   1   7   0      160.17      143.28     18.47 o
   2   7   0      847.90      831.66     33.93 o
   3   7   0      364.59      386.81     25.17 o
   4   7   0      114.27       93.08     28.96 o
   5   7   0       44.92       37.23     27.03 o
   6   7   0      258.04      268.90     45.09 o
   7   7   0      136.36      100.25     36.13 o
   8   7   0       41.26       48.13     33.16 o
   9   7   0      125.28      117.63     39.30 o
  -7   8   0        4.42      -10.89     16.00 o
  -6   8   0      166.43      255.04     44.68 o
  -5   8   0      384.30      478.98     56.40 o
  -4   8   0      235.87      265.11     42.82 o
  -3   8   0       29.65       40.20     25.65 o
  -2   8   0       26.58       26.20     24.55 o
  -1   8   0      151.46      189.12     20.36 o
   0   8   0      563.71      554.14     30.27 o
   1   8   0     1354.41     1388.12     55.43 o
   2   8   0     1381.62     1345.25     51.16 o
   3   8   0       42.16       14.78     14.34 o
   4   8   0       14.51       23.93     24.41 o
   5   8   0      146.64      171.27     36.68 o
   6   8   0      287.18      243.39     46.75 o
   7   8   0       84.58      162.72     39.71 o
   8   8   0        1.98       -5.45     29.85 o
   9   8   0      188.17      223.81     48.13 o
  -6   9   0      173.11      211.60     43.51 o
  -5   9   0      200.20      229.60     44.26 o
  -4   9   0      192.00      171.20     37.16 o
  -3   9   0       11.22        2.96     22.75 o
  -2   9   0       69.50       36.20     23.86 o
  -1   9   0       64.09       55.85     26.27 o
   0   9   0      495.96      547.58     37.92 o
   1   9   0      210.14      202.21     30.20 o
   2   9   0       84.11      105.21     19.71 o
   3   9   0      147.54      142.54     33.58 o
   4   9   0       22.08       16.00     23.79 o
   5   9   0      199.31      152.03     38.27 o
   6   9   0       12.71       37.92     27.86 o
   7   9   0       78.64      121.69     42.06 o
   8   9   0       90.19      101.35     41.37 o
  -5  10   0       16.07       51.16     23.58 o
  -4  10   0        7.06        8.00     18.82 o
  -3  10   0      107.60      124.52     33.72 o
  -2  10   0       51.91       64.26     27.44 o
  -1  10   0      123.11       71.71     28.75 o
   0  10   0       16.12        7.45     18.68 o
   1  10   0       14.47       27.26     14.63 o
   2  10   0      111.39      131.89     22.16 o
   3  10   0      830.47      791.32     62.74 o
   4  10   0       65.84       73.84     31.92 o
   5  10   0       28.05       39.30     26.06 o
   6  10   0        9.61       51.09     29.92 o
   7  10   0       98.34       98.53     38.13 o
  -3  11   0      333.88      257.18     46.13 o
  -2  11   0      338.01      352.46     53.16 o
  -1  11   0      114.41      123.28     36.20 o
   0  11   0       53.90       57.57     26.75 o
   1  11   0      185.61      214.50     41.44 o
   2  11   0      290.96      312.98     31.03 o
   3  11   0        1.88       18.62     18.96 o
   4  11   0      331.66      385.01     53.16 o
   5  11   0       78.65       80.46     30.75 o
   6  11   0      126.52      181.40     43.71 o
  -1  12   0      168.43      127.42     39.71 o
   0  12   0      192.99      240.22     46.13 o
   1  12   0      102.23       89.08     31.16 o
   3  12   0        9.10       54.61     25.03 o
  -3 -12   1       13.12       44.47     21.72 o
   0 -12   1      530.96      520.63     60.67 o
   1 -12   1      196.96      196.43     42.68 o
  -5 -11   1       26.25       30.06     27.23 o
  -4 -11   1       29.08       28.27     27.86 o
  -3 -11   1       23.02       68.40     25.58 o
  -2 -11   1      350.89      388.18     48.33 o
  -1 -11   1      343.04      433.75     50.95 o
   0 -11   1        0.93       -6.07     19.03 o
   1 -11   1      157.06      217.95     43.92 o
   2 -11   1      199.33      192.92     43.09 o
   3 -11   1      138.38      109.14     36.06 o
  -7 -10   1       99.03       54.12     32.06 o
  -6 -10   1       37.21       53.57     31.65 o
  -5 -10   1        0.38      -19.58     19.99 o
  -4 -10   1      114.59       93.77     34.34 o
  -3 -10   1      294.81      272.41     43.51 o
  -2 -10   1      705.99      647.55     48.40 o
  -1 -10   1        4.63       17.70     14.73 o
   0 -10   1      415.37      496.56     52.68 o
   1 -10   1      589.63      580.41     57.16 o
   2 -10   1      605.82      576.54     60.81 o
   3 -10   1      398.22      424.10     57.30 o
   4 -10   1      117.56      140.38     38.96 o
   5 -10   1       41.08       26.34     20.55 o
  -8  -9   1       97.08      166.65     48.13 o
  -7  -9   1       61.30       73.50     39.71 o
  -6  -9   1       70.71      129.83     38.34 o
  -5  -9   1      447.66      533.73     58.74 o
  -4  -9   1      851.81      901.91     66.33 o
  -3  -9   1      381.74      364.67     45.92 o
  -2  -9   1      508.40      496.12     40.47 o
  -1  -9   1      205.86      232.73     24.97 o
   0  -9   1      264.62      246.68     34.75 o
   1  -9   1      245.51      312.68     44.40 o
   2  -9   1       85.64       96.39     30.34 o
   3  -9   1        4.64       40.13     25.65 o
   4  -9   1        0.55       -1.93     20.41 o
   5  -9   1      635.55      552.14     63.98 o
   6  -9   1      460.18      503.67     62.12 o
  -8  -8   1       10.65       52.54     34.61 o
  -7  -8   1       19.09       34.82     32.68 o
  -6  -8   1       36.73       52.12     30.96 o
  -5  -8   1       50.61       55.09     29.37 o
  -4  -8   1      274.85      259.18     42.33 o
  -3  -8   1        0.53       -0.53     16.62 o
  -2  -8   1       80.41       72.93     19.27 o
  -1  -8   1     1124.68     1024.62     39.25 o
   0  -8   1       99.04      141.98     37.61 o
   1  -8   1      215.09      186.35     30.72 o
   2  -8   1        0.04       16.96     20.62 o
   3  -8   1        4.76       20.55     23.72 o
   4  -8   1       68.83       68.95     26.68 o
   5  -8   1     1071.54     1084.38     47.76 o
   6  -8   1       16.24        9.63     18.31 o
   7  -8   1        3.03      -16.66     11.11 o
  -9  -7   1      216.70      240.84     50.47 o
  -8  -7   1       43.57      -26.27     30.61 o
  -7  -7   1      154.57      171.75     45.16 o
  -6  -7   1      300.94      338.54     52.40 o
  -5  -7   1      760.41      942.04     67.78 o
  -4  -7   1       61.82       42.47     29.23 o
  -3  -7   1     1374.21     1334.64     67.40 o
  -2  -7   1     1415.90     1357.40     77.12 o
  -1  -7   1     1448.56     1540.11     43.96 o
   0  -7   1      398.11      344.55     23.49 o
   1  -7   1       11.17       21.28     27.27 o
   2  -7   1      506.35      527.94     47.44 o
   3  -7   1      253.92      298.65     26.66 o
   4  -7   1      851.23      814.73     39.35 o
   5  -7   1      434.95      450.98     72.91 o
   6  -7   1       62.33       51.44     34.37 o
   7  -7   1       18.94       18.51     30.99 o
   8  -7   1      100.95      120.99     31.27 o
  -9  -6   1        2.91       -5.32     15.34 o
  -8  -6   1       37.64       36.52     16.90 o
  -7  -6   1       54.69       49.09     31.92 o
  -6  -6   1        1.25       -4.69     26.82 o
  -5  -6   1        2.20       -6.21     25.79 o
  -4  -6   1      960.91      957.83     58.54 o
  -3  -6   1     1080.15     1104.91     52.95 o
  -2  -6   1      269.75      288.26     20.64 o
  -1  -6   1      184.33      189.67     18.35 o
   0  -6   1      366.16      436.89     23.83 o
   1  -6   1      230.82      217.79     18.07 o
   2  -6   1     1011.27      957.82     30.16 o
   3  -6   1     2415.63     2644.87    107.63 o
   4  -6   1      110.83      105.35     28.30 o
   5  -6   1     1471.16     1496.89     50.96 o
   6  -6   1     1783.75     1750.48     57.07 o
   7  -6   1      680.48      699.02     61.50 o
   8  -6   1      127.16      121.78     22.62 o
   9  -6   1       59.97       59.63     18.35 o
 -10  -5   1      177.98      190.52     31.08 o
  -9  -5   1      147.56      211.46     45.30 o
  -8  -5   1      258.39      263.81     30.51 o
  -7  -5   1       80.44       67.98     32.47 o
  -6  -5   1       61.46       73.29     33.92 o
  -5  -5   1      866.29      663.83     51.78 o
  -4  -5   1     4015.14     4280.30    106.46 o
  -3  -5   1      854.44      766.95     25.28 o
  -2  -5   1       33.50       35.38     13.27 o
  -1  -5   1      355.59      313.77     32.16 o
   0  -5   1      541.95      558.79     24.14 o
   1  -5   1     1723.63     1762.66     36.88 o
   2  -5   1     1151.45      980.96     22.12 o
   3  -5   1      528.01      563.86     16.95 o
   4  -5   1       56.56       55.77     15.57 o
   5  -5   1       21.47        0.92     12.74 o
   6  -5   1      105.12      103.60     21.93 o
   7  -5   1       70.93       87.76     20.06 o
   8  -5   1        4.75       14.46     14.21 o
   9  -5   1       21.71       62.34     16.24 o
 -10  -4   1      475.06      383.14     56.33 o
  -9  -4   1      204.77      234.75     53.06 o
  -8  -4   1      149.93      169.80     25.76 o
  -7  -4   1       12.76        1.98     14.14 o
  -6  -4   1      883.30      860.47     59.92 o
  -5  -4   1     1936.53     2123.88     77.64 o
  -4  -4   1     2054.76     1970.57     27.55 o
  -3  -4   1     1043.00     1094.57     25.09 o
  -2  -4   1        4.27        4.67      7.15 o
  -1  -4   1      152.83      154.21     17.20 o
   0  -4   1      344.42      298.64     16.31 o
   1  -4   1      655.65      535.67     20.69 o
   2  -4   1      801.77      866.77     19.07 o
   3  -4   1     1023.50     1136.50     34.63 o
   4  -4   1     1689.93     1527.51     42.72 o
   5  -4   1      802.30      790.05     47.61 o
   6  -4   1      947.79      883.22     74.91 o
   7  -4   1        7.08       23.43     14.28 o
   8  -4   1      270.92      292.92     54.47 o
   9  -4   1      265.13      213.74     42.61 o
  10  -4   1      627.48      656.25     68.81 o
 -10  -3   1      181.70      203.60     43.23 o
  -9  -3   1       10.76       31.99     19.23 o
  -8  -3   1       34.38       27.39     16.72 o
  -7  -3   1      579.79      554.81     35.50 o
  -6  -3   1     2454.50     2683.60     86.74 o
  -5  -3   1     1490.48     1244.72     58.54 o
  -4  -3   1      458.12      603.23     42.27 o
  -3  -3   1      235.37      198.57      9.31 o
  -2  -3   1       76.04       82.24      8.65 o
  -1  -3   1       11.46        9.54      7.67 o
   0  -3   1      583.69      436.14     18.28 o
   1  -3   1      953.94     1001.45     22.18 o
   2  -3   1      190.20      187.80      8.97 o
   3  -3   1      404.17      315.34     19.37 o
   4  -3   1     1228.32     1211.46     45.78 o
   5  -3   1       14.10       19.25     12.36 o
   6  -3   1       75.23       97.80     17.71 o
   7  -3   1        7.11        0.54     14.38 o
   8  -3   1       17.35       17.34     21.03 o
   9  -3   1      270.61      276.62     46.40 o
  10  -3   1      249.17      213.53     44.20 o
 -10  -2   1        5.56        6.83     23.51 o
  -9  -2   1      115.52       62.54     28.48 o
  -8  -2   1      298.47      366.85     32.26 o
  -7  -2   1      670.85      679.22     36.43 o
  -6  -2   1       75.67       39.41     14.86 o
  -5  -2   1     1082.49     1044.01     50.06 o
  -4  -2   1      105.50      115.90     22.20 o
  -3  -2   1      165.51      183.95     22.27 o
  -2  -2   1     4812.37     5631.20     84.32 o
  -1  -2   1      299.14      256.95     46.16 o
   0  -2   1      959.40     1151.40     21.96 o
   1  -2   1     6180.66     6753.34     53.03 o
   2  -2   1      797.85      737.68     29.82 o
   3  -2   1     2403.36     2604.92     43.49 o
   4  -2   1     1291.95     1257.61     53.43 o
   5  -2   1      146.42      162.62      9.55 o
   6  -2   1      460.76      434.27     26.96 o
   7  -2   1      620.19      568.33     37.85 o
   8  -2   1      585.58      611.71     34.62 o
   9  -2   1      466.64      457.26     55.23 o
  10  -2   1       54.59       54.81     27.17 o
 -10  -1   1        7.10      -31.65     21.10 o
  -9  -1   1      154.28      126.11     34.68 o
  -8  -1   1      651.27      598.88     58.12 o
  -7  -1   1      453.99      360.64     58.81 o
  -6  -1   1      419.94      506.69     29.42 o
  -5  -1   1      171.75      197.66     12.13 o
  -4  -1   1     1294.92     1216.50     21.75 o
  -3  -1   1       41.09       23.81      4.86 o
  -2  -1   1      479.68      438.51     28.61 o
  -1  -1   1      523.67      546.41     22.06 o
   0  -1   1      765.50      791.41     15.93 o
   1  -1   1     7820.98     8758.59     53.92 o
   2  -1   1        7.00        8.86      8.50 o
   3  -1   1     2406.73     2688.68     25.26 o
   4  -1   1     1048.16     1198.53     20.61 o
   5  -1   1     1250.24     1296.06     24.46 o
   6  -1   1     1736.35     1701.28     49.97 o
   7  -1   1     1064.63     1058.95     37.80 o
   8  -1   1       69.28       75.91     27.92 o
   9  -1   1        0.31       -1.93     20.89 o
  10  -1   1      226.07      256.90     49.02 o
  11  -1   1      267.35      325.92     56.61 o
 -10   0   1      276.12      257.04     50.13 o
  -9   0   1      618.85      676.80     66.19 o
  -8   0   1      302.10      306.47     45.37 o
  -7   0   1       13.27       20.81     16.24 o
  -6   0   1      130.76      113.07     17.62 o
  -5   0   1     1709.32     1561.35     28.13 o
  -4   0   1     1704.69     1672.12     26.26 o
  -3   0   1      704.76      706.05     30.16 o
  -2   0   1      991.68      936.85     17.91 o
  -1   0   1     2768.29     3300.83     69.71 o
   0   0   1     4528.66     4803.07     43.16 o
   1   0   1     2343.93     2429.27     21.15 o
   2   0   1     2629.57     2454.75     33.28 o
   3   0   1      493.67      572.73     18.16 o
   4   0   1      817.61      971.33     19.95 o
   5   0   1       25.55       61.39      9.94 o
   6   0   1      531.98      528.50     19.96 o
   7   0   1      829.35      875.46     26.99 o
   8   0   1        1.28       -6.27     19.24 o
   9   0   1       23.00       55.37     26.27 o
  10   0   1       38.12       92.46     32.47 o
  11   0   1      165.48      190.37     45.30 o
 -10   1   1      260.18      342.53     55.64 o
  -9   1   1       51.39       78.05     31.72 o
  -8   1   1      178.32      130.86     36.20 o
  -7   1   1      438.00      514.63     50.33 o
  -6   1   1       19.45       56.76     10.94 o
  -5   1   1      606.47      521.62     18.88 o
  -4   1   1       27.82       35.26      8.05 o
  -3   1   1      294.89      335.30     22.41 o
  -2   1   1     3544.32     3638.83     36.13 o
  -1   1   1     2406.70     2101.54     36.96 o
   0   1   1      634.74     1000.87     15.48 o
   1   1   1      902.13      852.14     10.98 o
   2   1   1     1618.69     1974.04     21.54 o
   3   1   1     1200.48     1010.28     18.68 o
   4   1   1     1964.62     2056.72     28.23 o
   5   1   1     1592.58     1726.90     29.20 o
   6   1   1     1367.29     1389.84     40.26 o
   7   1   1      107.37      111.90     22.17 o
   8   1   1      430.05      325.16     44.61 o
   9   1   1      161.62      198.16     40.06 o
  10   1   1      233.49      213.60     44.75 o
  11   1   1       12.61      -28.96     19.31 o
 -10   2   1      332.23      330.40     56.68 o
  -9   2   1       77.37      108.94     32.82 o
  -8   2   1      261.69      246.49     45.02 o
  -7   2   1     1400.86     1432.54     77.57 o
  -6   2   1      204.16      215.26     21.45 o
  -5   2   1      280.98      260.79     23.44 o
  -4   2   1     1259.89     1439.26     25.95 o
  -3   2   1     3448.88     3284.00     33.79 o
  -2   2   1     1420.08     1454.53     29.78 o
  -1   2   1     3316.37     3514.03     37.93 o
   0   2   1      140.01      101.64     10.32 o
   1   2   1     1082.33     1241.28     29.54 o
   2   2   1    14271.87    15040.83     63.54 o
   3   2   1     1654.41     1668.83     23.36 o
   4   2   1      741.12      712.45     22.36 o
   5   2   1      359.40      331.29     15.46 o
   6   2   1        8.95       22.50      8.99 o
   7   2   1      471.29      421.89     29.01 o
   8   2   1     1292.74     1315.12     58.85 o
   9   2   1      345.57      300.06     46.20 o
  10   2   1      318.40      333.36     51.16 o
  11   2   1       27.15       55.50     30.34 o
 -10   3   1       10.69       17.51     27.03 o
  -9   3   1       59.89       38.75     29.92 o
  -8   3   1      808.10      778.15     65.64 o
  -7   3   1      180.12      148.50     24.24 o
  -6   3   1      463.38      519.05     60.61 o
  -5   3   1      177.41      212.60     21.15 o
  -4   3   1      395.53      325.29     14.47 o
  -3   3   1     2047.94     2033.79     41.58 o
  -2   3   1     3958.77     4115.07     52.66 o
  -1   3   1      617.25      594.99     14.66 o
   0   3   1      731.51      730.77     13.77 o
   1   3   1      176.59      134.68     26.03 o
   2   3   1      913.23      989.68     24.48 o
   3   3   1     2109.39     2160.08     43.95 o
   4   3   1      233.18      212.24     12.27 o
   5   3   1       30.96       44.46      8.97 o
   6   3   1      425.65      414.45     26.55 o
   7   3   1     1025.22     1051.86     41.68 o
   8   3   1      545.57      523.14     35.07 o
   9   3   1        0.09       -5.85     13.98 o
  10   3   1        8.26       37.03     23.10 o
  11   3   1       48.16       20.82     25.99 o
  -9   4   1      219.68      174.51     40.20 o
  -8   4   1      927.61      923.01     67.57 o
  -7   4   1      144.21      186.87     28.41 o
  -6   4   1      782.45      692.66     53.33 o
  -5   4   1       85.86      107.27     19.06 o
  -4   4   1     2293.54     2293.22     52.44 o
  -3   4   1     2400.28     2362.92     48.29 o
  -2   4   1      704.70      723.38     25.34 o
  -1   4   1     3144.39     3526.05     35.92 o
   0   4   1      856.03      818.33     23.97 o
   1   4   1      325.03      309.05     17.08 o
   2   4   1        7.64       -0.82      7.11 o
   3   4   1       34.81       31.33     10.58 o
   4   4   1      386.31      317.72     29.08 o
   5   4   1       11.62       17.44      7.55 o
   6   4   1      241.35      237.29     22.77 o
   7   4   1      195.32      217.22     25.53 o
   8   4   1       81.48       66.15     19.00 o
   9   4   1      291.27      394.38     53.09 o
  10   4   1      200.86      241.04     31.04 o
  11   4   1      113.32      115.28     37.03 o
  -9   5   1       39.86       28.41     25.92 o
  -8   5   1        7.14      -24.96     23.03 o
  -7   5   1      406.56      353.92     31.88 o
  -6   5   1      225.72      236.73     53.61 o
  -5   5   1      968.10      989.39     40.82 o
  -4   5   1      152.16       90.55     17.43 o
  -3   5   1      409.55      409.13     24.70 o
  -2   5   1       24.56       36.00      8.00 o
  -1   5   1     4822.00     5076.07     46.74 o
   0   5   1      885.95      842.52     27.11 o
   1   5   1     1572.72     1492.46     35.94 o
   2   5   1      116.24      132.39     14.88 o
   3   5   1     1030.56      895.46     46.82 o
   4   5   1     3383.41     3792.03     55.95 o
   5   5   1      857.57      789.08     23.86 o
   6   5   1      532.86      603.18     31.23 o
   7   5   1        0.71       -9.85     25.61 o
   8   5   1        3.86        2.78     19.00 o
   9   5   1        4.97       17.24     15.76 o
  10   5   1       66.58      131.76     25.58 o
  -8   6   1       11.18        3.47     13.54 o
  -7   6   1      160.77      138.96     23.23 o
  -6   6   1      479.09      460.13     34.31 o
  -5   6   1      107.89      125.77     21.25 o
  -4   6   1       37.98       30.84     15.38 o
  -3   6   1      114.40      115.66     17.84 o
  -2   6   1     1032.66     1025.71     29.80 o
  -1   6   1      372.23      347.89     24.38 o
   0   6   1        1.88       -0.52      9.04 o
   1   6   1      158.02      123.32     16.31 o
   2   6   1     1201.58     1239.05     36.66 o
   3   6   1     1872.59     1888.39     96.56 o
   4   6   1      285.41      218.87     53.81 o
   5   6   1       14.23        5.40     20.65 o
   6   6   1        7.02        9.42     12.58 o
   7   6   1      334.24      359.01     29.24 o
   8   6   1      332.31      353.46     31.62 o
   9   6   1      834.98     1014.16     73.71 o
  10   6   1      272.76      304.13     50.33 o
  -8   7   1       90.74      128.96     22.98 o
  -7   7   1      463.20      442.72     40.82 o
  -6   7   1      194.28      249.61     29.75 o
  -5   7   1       31.59       29.31     28.79 o
  -4   7   1      151.18      120.85     20.77 o
  -3   7   1      762.47      816.55     56.81 o
  -2   7   1      582.04      628.39     50.75 o
  -1   7   1      102.82      128.65     17.72 o
   0   7   1      268.54      269.52     21.85 o
   1   7   1     1688.56     1645.69     48.19 o
   2   7   1     2150.10     1960.79     48.86 o
   3   7   1     2513.94     2551.24     55.91 o
   4   7   1     1033.78     1050.35     38.01 o
   5   7   1      254.91      276.21     42.68 o
   6   7   1      370.93      413.83     51.57 o
   7   7   1      528.83      514.01     57.09 o
   8   7   1       97.58      121.49     38.40 o
   9   7   1       16.39        9.45     30.68 o
  10   7   1       80.01      137.83     39.16 o
  -7   8   1       24.04       71.84     25.10 o
  -6   8   1        0.38       -7.24     16.48 o
  -5   8   1      336.86      351.15     49.09 o
  -4   8   1      965.43      851.58     62.47 o
  -3   8   1     2243.58     2284.80     94.18 o
  -2   8   1      525.54      568.41     54.26 o
  -1   8   1       72.72       59.28     15.46 o
   0   8   1      379.24      453.98     28.59 o
   1   8   1     1309.87     1306.92     54.26 o
   2   8   1      744.15      631.24     32.55 o
   3   8   1      453.70      511.64     33.44 o
   4   8   1       87.61       71.14     17.22 o
   5   8   1       41.42       -3.10     23.65 o
   6   8   1      444.01      519.66     56.54 o
   7   8   1       72.45       68.19     32.54 o
   8   8   1        0.45       16.89     29.10 o
   9   8   1       87.68      170.10     44.61 o
  -6   9   1        3.22       19.44     18.96 o
  -5   9   1      131.34      167.54     38.68 o
  -4   9   1      211.76      258.97     46.06 o
  -3   9   1      260.73      258.21     42.33 o
  -2   9   1        1.21      -17.10     20.27 o
  -1   9   1      197.79      187.81     37.03 o
   0   9   1      814.41      770.72     36.26 o
   1   9   1      561.51      565.73     32.31 o
   2   9   1       73.64       88.23     18.25 o
   3   9   1       19.82       43.07     20.51 o
   4   9   1      359.88      292.34     43.23 o
   5   9   1      114.94      161.34     38.47 o
   6   9   1      449.13      407.48     55.02 o
   7   9   1       12.46       28.61     27.86 o
   8   9   1       13.26      -12.34     28.41 o
  -5  10   1       83.46       65.78     28.06 o
  -4  10   1        1.06       18.89     22.06 o
  -3  10   1       39.07       83.29     30.34 o
  -2  10   1      694.36      671.00     64.95 o
  -1  10   1      905.12      937.63     70.74 o
   0  10   1      796.42      818.28     60.95 o
   1  10   1      550.71      562.07     35.01 o
   2  10   1       14.23        9.82     15.48 o
   3  10   1      748.96      704.06     41.95 o
   4  10   1      692.35      791.94     63.91 o
   5  10   1       77.33       90.74     32.47 o
   6  10   1        3.75        0.28     22.96 o
   7  10   1      115.67      195.33     41.85 o
  -3  11   1      126.77       78.05     34.41 o
  -2  11   1      564.08      652.87     70.53 o
  -1  11   1      112.30      105.01     33.23 o
   0  11   1        3.95       -0.41     20.20 o
   1  11   1        1.51       20.96     25.03 o
   2  11   1       17.10        8.92     14.73 o
   3  11   1       34.61       16.48     21.17 o
   4  11   1       36.67       38.13     24.75 o
   5  11   1       20.60       29.03     24.27 o
   6  11   1       83.99       74.81     30.34 o
   0  12   1       15.96        7.65     23.99 o
   1  12   1       57.82       96.73     32.82 o
   3  12   1      308.93      307.16     45.99 o
   4  12   1      118.65       50.54     26.75 o
   0 -12   2        2.66        6.96     22.82 o
  -5 -11   2        4.46       24.20     24.20 o
  -4 -11   2       50.71       75.36     30.89 o
  -3 -11   2       45.28       20.06     24.27 o
  -2 -11   2      121.96       95.98     31.30 o
  -1 -11   2      375.68      471.95     50.19 o
   0 -11   2       57.35       97.35     32.54 o
   1 -11   2       19.71       35.16     24.61 o
   2 -11   2       41.40      -22.34     20.68 o
   3 -11   2      104.35       80.19     33.85 o
  -6 -10   2       20.82       31.72     27.44 o
  -5 -10   2       21.75       22.48     29.37 o
  -4 -10   2      175.22      189.06     42.06 o
  -3 -10   2      387.74      397.97     50.88 o
  -2 -10   2      545.16      585.85     54.74 o
  -1 -10   2      401.88      368.20     30.88 o
   0 -10   2       29.36       13.44     21.93 o
   1 -10   2      103.45      128.17     33.30 o
   2 -10   2      115.57      112.25     34.75 o
   3 -10   2        6.78       38.75     24.34 o
   4 -10   2       76.60      108.18     32.20 o
   5 -10   2       53.80       68.95     28.96 o
  -7  -9   2       52.13       57.16     40.40 o
  -6  -9   2        1.73       35.16     31.44 o
  -5  -9   2       42.24       49.37     28.75 o
  -4  -9   2      193.19      229.25     44.95 o
  -3  -9   2      227.40      268.00     44.61 o
  -2  -9   2        7.61        6.06     13.70 o
  -1  -9   2        1.63       -0.91     13.60 o
   0  -9   2      603.55      677.62     45.82 o
   1  -9   2      659.99      678.04     55.85 o
   2  -9   2      299.40      321.02     47.44 o
   3  -9   2       32.77       72.33     31.44 o
   4  -9   2      127.57      123.83     33.99 o
   5  -9   2      164.41      200.98     41.23 o
   6  -9   2      488.54      571.72     64.40 o
  -8  -8   2      139.09      189.33     50.68 o
  -7  -8   2       59.22       39.99     36.96 o
  -6  -8   2        2.30       -5.03     25.92 o
  -5  -8   2       93.41       81.01     34.75 o
  -4  -8   2      298.30      332.54     46.13 o
  -3  -8   2       36.08       30.54     28.27 o
  -2  -8   2      196.31      178.89     23.10 o
  -1  -8   2       17.45       35.54     16.36 o
   0  -8   2      203.41      185.99     34.61 o
   1  -8   2       35.65       47.83     15.57 o
   2  -8   2        0.54        6.27     21.44 o
   3  -8   2        0.57      -14.62     20.48 o
   4  -8   2      433.37      434.17     51.23 o
   5  -8   2     1284.03     1316.45     72.88 o
   6  -8   2      368.95      352.33     50.95 o
   7  -8   2       12.90       54.72     19.13 o
  -9  -7   2       18.01       66.32     19.92 o
  -8  -7   2        5.73       -4.55     27.30 o
  -7  -7   2        2.81       23.93     32.54 o
  -6  -7   2       95.64      137.07     40.82 o
  -5  -7   2      750.84      649.70     57.23 o
  -4  -7   2      350.69      309.78     44.82 o
  -3  -7   2      151.85      144.79     33.99 o
  -2  -7   2      853.78      968.43     45.30 o
  -1  -7   2      653.34      552.24     49.54 o
   0  -7   2     2009.32     2185.66     52.14 o
   1  -7   2       49.45       55.98     15.37 o
   2  -7   2      126.80      165.20     34.89 o
   3  -7   2      309.05      247.66     40.75 o
   4  -7   2      565.41      581.29     47.78 o
   5  -7   2      113.76      104.15     22.19 o
   6  -7   2      193.41      196.55     26.91 o
   7  -7   2        3.37       -1.87     19.03 o
   8  -7   2      108.03      115.93     23.72 o
  -9  -6   2       13.43       10.09     15.17 o
  -8  -6   2      223.09      227.12     47.85 o
  -7  -6   2      131.26      179.40     42.40 o
  -6  -6   2      157.87      123.76     37.51 o
  -5  -6   2        3.92       -5.17     30.34 o
  -4  -6   2      234.23      279.52     40.40 o
  -3  -6   2     1736.16     1606.95     39.04 o
  -2  -6   2     1505.55     1355.37     37.84 o
  -1  -6   2      171.33      224.60     41.33 o
   0  -6   2       54.05       81.60     14.88 o
   1  -6   2     1633.80     1590.68     56.30 o
   2  -6   2     1346.01     1341.21     35.01 o
   3  -6   2     1285.71     1326.98     65.22 o
   4  -6   2      304.90      309.14     27.50 o
   5  -6   2       11.59       34.86     18.89 o
   6  -6   2        8.16       -8.02     12.80 o
   7  -6   2      116.07      130.59     23.08 o
   8  -6   2       29.15       24.32     16.40 o
   9  -6   2       11.12       26.15     16.13 o
  -9  -5   2      108.51      117.25     24.90 o
  -8  -5   2       87.24      118.94     39.30 o
  -7  -5   2       84.79       71.64     35.99 o
  -6  -5   2        2.32       32.27     32.54 o
  -5  -5   2      311.30      405.76     46.68 o
  -4  -5   2      970.37      844.34     55.02 o
  -3  -5   2     2618.66     2649.60     43.11 o
  -2  -5   2      426.14      444.55     21.61 o
  -1  -5   2       29.18       44.89     12.02 o
   0  -5   2      651.62      566.38     25.09 o
   1  -5   2     3375.20     3431.97     52.98 o
   2  -5   2     3828.46     4014.91     52.96 o
   3  -5   2     2309.70     2510.12     32.67 o
   4  -5   2      264.57      317.65     49.71 o
   5  -5   2       20.26       -4.21     14.28 o
   6  -5   2       46.02       60.44     33.23 o
   7  -5   2      504.28      493.85     39.06 o
   8  -5   2      108.02       70.70     18.89 o
   9  -5   2        0.01       30.28     16.72 o
 -10  -4   2        9.29       30.06     22.89 o
  -9  -4   2      223.56      243.11     32.17 o
  -8  -4   2       39.59       54.74     17.66 o
  -7  -4   2       26.11       43.30     31.51 o
  -6  -4   2      558.21      734.50     58.40 o
  -5  -4   2     1246.81     1061.11     62.74 o
  -4  -4   2     2304.17     2501.03     79.57 o
  -3  -4   2     2633.07     2718.22     51.23 o
  -2  -4   2       49.78       65.66     10.61 o
  -1  -4   2       73.72       56.02     11.33 o
   0  -4   2     2919.30     3066.59     46.05 o
   1  -4   2      155.28      140.26     13.69 o
   2  -4   2     1140.07     1025.83     25.79 o
   3  -4   2        0.09        0.73      5.32 o
   4  -4   2      268.43      236.41     21.66 o
   5  -4   2     2841.13     2735.92     60.41 o
   6  -4   2      599.10      619.67     34.88 o
   7  -4   2        1.90       -9.45     13.32 o
   8  -4   2      166.83      166.30     23.66 o
   9  -4   2      342.02      364.81     33.23 o
  10  -4   2       42.64       -2.41     24.20 o
 -10  -3   2       22.58       34.82     27.03 o
  -9  -3   2      170.98      180.49     28.57 o
  -8  -3   2       21.09       45.47     22.79 o
  -7  -3   2      255.58      247.80     42.33 o
  -6  -3   2     1320.24     1226.73     66.05 o
  -5  -3   2     2011.10     1986.26     71.36 o
  -4  -3   2      517.69      488.02     39.16 o
  -3  -3   2       65.45       67.36     21.99 o
  -2  -3   2     1005.88      970.77     22.02 o
  -1  -3   2       30.25       22.00      9.18 o
   0  -3   2     1942.12     1973.33     34.58 o
   1  -3   2       82.67       91.81     11.61 o
   2  -3   2       10.91        1.70      7.21 o
   3  -3   2      557.78      544.36     28.27 o
   4  -3   2     3320.26     3352.77     58.69 o
   5  -3   2     1170.39     1195.65     39.41 o
   6  -3   2      219.85      233.61     30.16 o
   7  -3   2        5.53       -3.49     13.80 o
   8  -3   2      179.50      199.42     25.04 o
   9  -3   2      454.28      461.75     56.74 o
  10  -3   2      109.13       89.01     33.72 o
 -10  -2   2        0.59       13.44     22.89 o
  -9  -2   2        0.35       30.89     23.86 o
  -8  -2   2      295.55      328.79     32.39 o
  -7  -2   2      406.81      345.77     30.77 o
  -6  -2   2      462.32      475.40     42.40 o
  -5  -2   2      786.31      710.17     47.02 o
  -4  -2   2        0.23        1.38     18.06 o
  -3  -2   2     2098.73     2123.74     62.74 o
  -2  -2   2     9792.48    11037.09     99.84 o
  -1  -2   2    65356.02    68230.05    584.82 o
   0  -2   2    24691.04    25684.92    297.37 o
   1  -2   2      401.89      459.25     23.10 o
   2  -2   2     1963.85     2046.13     23.58 o
   3  -2   2     2502.46     2500.85     44.22 o
   4  -2   2       64.11       39.38     12.01 o
   5  -2   2       42.90       42.11     13.26 o
   6  -2   2      639.65      516.15     28.51 o
   7  -2   2      767.51      794.25     45.57 o
   8  -2   2      613.66      622.76     34.81 o
   9  -2   2       27.58       27.23     24.68 o
  10  -2   2       41.76       66.05     30.06 o
  11  -2   2        7.61      -12.27     25.72 o
 -10  -1   2        0.58       14.69     25.92 o
  -9  -1   2      295.75      266.00     47.09 o
  -8  -1   2      865.18      767.74     59.78 o
  -7  -1   2      756.12      824.54     39.20 o
  -6  -1   2     1486.86     1303.95     59.36 o
  -5  -1   2      710.00      916.94     48.26 o
  -4  -1   2      751.70      788.54     18.11 o
  -3  -1   2      258.41      253.55     17.58 o
  -2  -1   2        4.87       10.57      5.38 o
  -1  -1   2      707.09      833.15     19.18 o
   0  -1   2     4710.38     4519.38     39.81 o
   1  -1   2       15.87       19.58     11.86 o
   2  -1   2     4411.12     4392.39     56.74 o
   3  -1   2      597.68      590.88     13.94 o
   4  -1   2      361.59      369.17     13.20 o
   5  -1   2       79.04       60.94      8.55 o
   6  -1   2     1704.59     1828.44     31.16 o
   7  -1   2     1113.07     1080.19     39.76 o
   8  -1   2      161.62      179.68     25.44 o
   9  -1   2        0.12        3.03     20.82 o
  10  -1   2       64.16       34.06     25.30 o
  11  -1   2       71.62       66.81     29.85 o
 -10   0   2       43.09       64.05     33.37 o
  -9   0   2      191.28      177.40     40.06 o
  -8   0   2      257.79      276.90     45.23 o
  -7   0   2      252.54      212.74     25.43 o
  -6   0   2       13.12       28.46     14.99 o
  -5   0   2      137.62      142.55     13.23 o
  -4   0   2     2364.41     2404.19     36.85 o
  -3   0   2       50.56       75.55      8.94 o
  -2   0   2        0.45        9.48      6.60 o
  -1   0   2      177.57      118.94     12.20 o
   0   0   2      344.36      381.49     18.00 o
   1   0   2     1433.51     1568.57     35.09 o
   2   0   2     7844.54     8115.40     46.13 o
   3   0   2     1246.71     1190.07     20.29 o
   4   0   2       83.97       76.59      9.39 o
   5   0   2     1419.33     1341.87     33.05 o
   6   0   2     1616.17     1511.98     30.22 o
   7   0   2      128.80      118.74     13.82 o
   8   0   2      247.17      294.34     42.40 o
   9   0   2      200.93      206.22     40.61 o
  10   0   2       19.79       65.09     31.58 o
  11   0   2      236.07      240.84     49.99 o
 -10   1   2      193.26      195.81     46.95 o
  -9   1   2      521.35      527.38     61.85 o
  -8   1   2        6.17       -1.45     18.68 o
  -7   1   2      393.11      360.67     47.71 o
  -6   1   2     1101.59     1103.07     62.05 o
  -5   1   2     1045.59      969.00     25.24 o
  -4   1   2     3669.65     3836.95     49.24 o
  -3   1   2       94.99       77.87      9.87 o
  -2   1   2     1097.81     1114.00     33.65 o
  -1   1   2     3408.64     3888.33     57.43 o
   0   1   2      469.44      433.41     20.82 o
   1   1   2      279.25      244.35     12.09 o
   2   1   2     1146.65     1378.33     20.31 o
   3   1   2     9013.40    10083.78     59.06 o
   4   1   2      549.13      481.72     16.71 o
   5   1   2     3199.59     3218.47     40.16 o
   6   1   2      224.86      259.02     15.82 o
   7   1   2        4.58       23.78     10.60 o
   8   1   2      679.49      714.03     55.85 o
   9   1   2     1050.73     1061.53     69.57 o
  10   1   2      473.02      473.95     58.40 o
  11   1   2      269.57      223.05     46.47 o
 -10   2   2        3.57       23.65     29.65 o
  -9   2   2        1.55       -7.52     23.51 o
  -8   2   2      275.73      251.25     44.75 o
  -7   2   2      502.17      628.39     55.78 o
  -6   2   2      134.55      115.73     18.34 o
  -5   2   2      251.36      250.58     15.48 o
  -4   2   2        5.19        0.86      6.58 o
  -3   2   2      495.29      515.38     22.19 o
  -2   2   2     3280.25     3236.15     65.71 o
  -1   2   2     1181.45      995.34     35.99 o
   0   2   2     3114.63     3624.98     41.59 o
   1   2   2      733.98      711.55     28.54 o
   2   2   2      975.76     1129.83     21.01 o
   3   2   2     7409.40     7677.23     52.51 o
   4   2   2     3138.18     3254.25     37.43 o
   5   2   2       92.84       94.87     11.35 o
   6   2   2      398.24      407.07     18.91 o
   7   2   2       62.64       56.20     16.36 o
   8   2   2      249.70      264.25     25.84 o
   9   2   2       13.49       48.75     26.41 o
  10   2   2       66.49       31.23     26.89 o
  11   2   2       71.80       53.50     30.13 o
  -9   3   2       70.26       76.95     33.30 o
  -8   3   2      503.98      569.51     59.92 o
  -7   3   2      372.62      429.62     51.64 o
  -6   3   2        9.74      -10.14     14.82 o
  -5   3   2      153.86      156.07     19.14 o
  -4   3   2      734.61      668.41     26.14 o
  -3   3   2     2532.19     2513.24     47.25 o
  -2   3   2     4974.71     5533.03     62.97 o
  -1   3   2     4624.53     5001.47     52.18 o
   0   3   2       77.40      106.86     12.37 o
   1   3   2      158.03      164.90     12.95 o
   2   3   2     5472.76     5330.01     80.10 o
   3   3   2     8984.72     9970.19     79.29 o
   4   3   2       90.55       95.94     10.94 o
   5   3   2     1068.36     1162.54     26.26 o
   6   3   2      619.66      618.36     32.43 o
   7   3   2      826.13      840.92     36.81 o
   8   3   2      145.67      139.06     27.75 o
   9   3   2        2.96        1.42     14.21 o
  10   3   2       42.99       44.89     26.20 o
  11   3   2      239.91      168.37     42.06 o
  -9   4   2      203.10      147.14     42.06 o
  -8   4   2      259.70      268.21     47.64 o
  -7   4   2     1023.02     1111.29     44.85 o
  -6   4   2       85.57       83.04     17.86 o
  -5   4   2      642.80      642.76     34.13 o
  -4   4   2      790.33      725.97     32.17 o
  -3   4   2      479.33      482.86     25.00 o
  -2   4   2       41.86       21.63     10.02 o
  -1   4   2     1640.90     1793.42     35.97 o
   0   4   2      195.30      162.22      9.13 o
   1   4   2       20.51       11.92      8.35 o
   2   4   2     1245.63     1259.06     33.68 o
   3   4   2      209.25      181.37     19.22 o
   4   4   2     1363.92     1541.83     41.42 o
   5   4   2     1455.04     1566.68     30.65 o
   6   4   2     1008.26     1098.45     28.34 o
   7   4   2     1193.23     1173.10     79.46 o
   8   4   2       43.16       33.01     25.17 o
   9   4   2       15.71        4.28     15.79 o
  10   4   2      630.57      651.49     60.61 o
  11   4   2      325.06      295.44     51.85 o
  -8   5   2       10.07       35.16     28.82 o
  -7   5   2       34.66       92.66     18.89 o
  -6   5   2     2030.68     2087.78     60.11 o
  -5   5   2      805.21      772.35     36.76 o
  -4   5   2      355.59      364.54     26.42 o
  -3   5   2      825.19      817.38     32.07 o
  -2   5   2      101.44      100.70     14.09 o
  -1   5   2       79.57       50.61      8.33 o
   0   5   2      814.96      751.77     16.70 o
   1   5   2        6.91       29.53     10.89 o
   2   5   2        1.74        1.63     11.00 o
   3   5   2      724.81      724.33     25.33 o
   4   5   2      698.25      609.38     19.23 o
   5   5   2      325.71      323.49     18.17 o
   6   5   2       51.41       61.40     15.71 o
   7   5   2       17.64        1.53     26.27 o
   8   5   2        9.46       14.66     15.65 o
   9   5   2        9.99       12.08     16.51 o
  10   5   2      367.11      427.74     36.99 o
  11   5   2       48.61       29.03     25.51 o
  -8   6   2      175.26      101.35     35.85 o
  -7   6   2      244.79      288.52     66.09 o
  -6   6   2     1083.16     1070.84     45.64 o
  -5   6   2       32.58       16.25     21.62 o
  -4   6   2       29.71       22.32     30.10 o
  -3   6   2      161.23      157.60     19.01 o
  -2   6   2      536.47      552.52     25.85 o
  -1   6   2     1014.84     1006.96     32.04 o
   0   6   2     1883.77     1935.99     44.53 o
   1   6   2        5.41       -0.95     14.10 o
   2   6   2      239.27      208.13     33.54 o
   3   6   2      744.23      618.05     28.56 o
   4   6   2      165.87      134.18     18.65 o
   5   6   2      209.04      205.10     19.65 o
   6   6   2       48.33       43.92     30.27 o
   7   6   2       25.73       16.69     28.68 o
   8   6   2      687.41      834.41     66.53 o
   9   6   2     1448.20     1309.74     80.12 o
  10   6   2      324.67      414.86     54.74 o
  -7   7   2      130.55      154.51     32.68 o
  -6   7   2      198.29      216.64     38.27 o
  -5   7   2       37.61       43.44     20.13 o
  -4   7   2       19.50       12.55     18.13 o
  -3   7   2      105.72      121.14     28.89 o
  -2   7   2      218.47      183.13     33.23 o
  -1   7   2      292.34      276.90     22.78 o
   0   7   2       14.17       14.26     11.49 o
   1   7   2     1249.87     1224.74     39.54 o
   2   7   2      918.41      913.36     36.27 o
   3   7   2      555.68      544.90     30.01 o
   4   7   2      311.91      280.97     24.00 o
   5   7   2        0.04       -4.06     18.55 o
   6   7   2      284.75      348.95     47.30 o
   7   7   2      582.65      729.68     63.98 o
   8   7   2      224.74      277.52     48.33 o
   9   7   2        6.29       21.65     27.37 o
  10   7   2       15.44       31.72     25.37 o
  -6   8   2       15.88       -4.07     17.17 o
  -5   8   2      172.97      188.71     38.34 o
  -4   8   2      184.20      158.24     35.37 o
  -3   8   2       21.72        8.76     16.82 o
  -2   8   2      208.05      193.95     36.61 o
  -1   8   2      634.29      672.66     32.66 o
   0   8   2      980.44      887.79     47.64 o
   1   8   2      866.74      822.34     36.96 o
   2   8   2     1056.25     1029.22     40.34 o
   3   8   2      148.89      151.98     25.65 o
   4   8   2       13.09       10.27     14.85 o
   5   8   2      159.53       86.81     28.48 o
   6   8   2      194.63      206.22     41.58 o
   7   8   2      450.45      447.06     55.78 o
   8   8   2      168.74      235.66     46.40 o
   9   8   2        3.39       37.23     31.51 o
  -5   9   2      170.89      209.67     43.99 o
  -4   9   2      375.12      441.34     57.50 o
  -3   9   2      356.15      377.84     52.75 o
  -2   9   2       96.52       77.43     27.23 o
  -1   9   2      905.55      855.99     62.74 o
   0   9   2     1274.81     1328.73     45.86 o
   1   9   2      716.69      708.57     34.36 o
   2   9   2        3.70       -6.54     17.34 o
   3   9   2      841.58      759.71     37.98 o
   4   9   2      189.27      180.41     23.68 o
   5   9   2      543.81      554.07     55.50 o
   6   9   2      254.36      285.24     46.68 o
   7   9   2      203.72      211.12     45.02 o
   8   9   2       17.17       44.89     28.89 o
  -4  10   2       83.14       87.29     30.34 o
  -3  10   2       25.66       51.78     25.65 o
  -2  10   2      689.98      687.48     65.16 o
  -1  10   2     1393.00     1370.34     79.84 o
   0  10   2      298.68      335.57     47.57 o
   1  10   2      235.48      206.80     24.58 o
   2  10   2        6.18       17.02     13.98 o
   3  10   2        2.35       -7.37     12.49 o
   4  10   2       11.62       -1.59     19.51 o
   5  10   2      445.21      463.26     54.19 o
   6  10   2       73.32       78.53     31.16 o
   7  10   2      156.53      107.56     33.92 o
  -3  11   2       87.30       33.99     28.20 o
  -2  11   2      262.03      247.18     46.13 o
  -1  11   2      143.81      110.52     32.68 o
   0  11   2       10.41        8.00     22.75 o
   1  11   2        1.27       10.55     22.82 o
   2  11   2       75.30      112.94     21.33 o
   3  11   2       22.39       81.85     32.47 o
   4  11   2      248.68      316.06     47.64 o
   5  11   2      114.65      113.76     30.61 o
   6  11   2       20.82        8.96     22.13 o
   0  12   2      129.23      210.22     43.02 o
   1  12   2      101.99      179.13     40.13 o
   2  12   2       33.59       59.92     29.58 o
   3  12   2       72.85       98.73     28.20 o
  -4 -11   3       44.51       33.65     26.41 o
  -3 -11   3        7.89       12.89     24.75 o
  -2 -11   3       36.44       19.10     21.79 o
   0 -11   3      154.79      212.36     42.82 o
   1 -11   3       26.32       74.46     29.65 o
   2 -11   3       78.47       93.98     33.92 o
   3 -11   3       53.88       75.08     28.34 o
  -6 -10   3       17.68       46.33     29.17 o
  -5 -10   3        1.18      -29.89     19.93 o
  -4 -10   3       58.24       57.43     32.75 o
  -3 -10   3      289.09      299.58     47.51 o
  -2 -10   3      272.14      252.63     42.54 o
  -1 -10   3       98.56      100.08     21.00 o
   0 -10   3      148.98      134.66     33.92 o
   1 -10   3       55.86       59.85     28.06 o
   2 -10   3       61.20      128.31     36.34 o
   3 -10   3        5.29       35.51     23.10 o
   4 -10   3      101.45       94.11     32.61 o
   5 -10   3        1.00      -16.48     22.62 o
  -7  -9   3       58.53       81.22     42.89 o
  -6  -9   3      111.07      118.38     37.37 o
  -5  -9   3        1.90      -13.65     26.41 o
  -4  -9   3      439.08      421.62     54.26 o
  -3  -9   3      585.28      656.11     58.47 o
  -2  -9   3      225.02      241.25     41.16 o
  -1  -9   3       64.01       87.72     18.82 o
   0  -9   3       34.14       34.13     16.48 o
   1  -9   3      863.03     1020.43     66.53 o
   2  -9   3       99.06      191.88     39.65 o
   3  -9   3       59.46       69.36     28.13 o
   4  -9   3        0.01      -19.93     20.82 o
   5  -9   3      168.61      215.81     43.58 o
   6  -9   3       88.23       88.94     29.92 o
  -8  -8   3       62.81       76.67     44.13 o
  -7  -8   3       44.28      -17.65     32.75 o
  -6  -8   3       20.67       10.89     28.06 o
  -5  -8   3      262.49      209.53     43.58 o
  -4  -8   3      292.73      243.94     41.99 o
  -3  -8   3       40.77       37.78     27.58 o
  -2  -8   3        2.48        8.20     23.65 o
  -1  -8   3        5.95        3.97     15.21 o
   0  -8   3       28.11       50.16     17.70 o
   1  -8   3     1067.39     1097.48     42.10 o
   2  -8   3       64.47      118.66     32.27 o
   3  -8   3       38.85       39.92     28.27 o
   4  -8   3     1891.64     2061.27     95.15 o
   5  -8   3     1487.16     1351.73     78.19 o
   6  -8   3      651.59      671.69     44.20 o
   7  -8   3      295.80      283.23     39.30 o
  -8  -7   3        0.50       36.34     33.99 o
  -7  -7   3      157.61      202.22     46.68 o
  -6  -7   3      173.27      242.56     48.95 o
  -5  -7   3      553.63      547.03     56.81 o
  -4  -7   3      187.97      249.45     44.13 o
  -3  -7   3        1.84      -15.03     25.86 o
  -2  -7   3      297.14      308.49     24.21 o
  -1  -7   3      601.82      659.08     32.90 o
   0  -7   3      532.89      566.28     54.57 o
   1  -7   3      397.37      373.17     35.85 o
   2  -7   3      343.29      324.33     40.89 o
   3  -7   3      447.52      531.11     51.30 o
   4  -7   3      130.99       73.22     29.37 o
   5  -7   3      162.64      177.09     26.08 o
   6  -7   3       13.32       29.86     16.91 o
   7  -7   3        0.14        8.99     15.42 o
   8  -7   3      323.03      303.42     35.32 o
  -9  -6   3       36.15       29.80     16.41 o
  -8  -6   3      116.27       97.08     39.85 o
  -7  -6   3      326.21      391.35     56.74 o
  -6  -6   3      159.58      114.80     39.16 o
  -5  -6   3       58.71       -2.00     33.10 o
  -4  -6   3       36.60        5.52     25.99 o
  -3  -6   3      102.80      113.35     32.34 o
  -2  -6   3      588.69      634.94     28.57 o
  -1  -6   3      217.99      150.02     18.43 o
   0  -6   3       12.43        9.76     15.41 o
   1  -6   3       16.02       24.24     13.84 o
   2  -6   3      209.31      209.85     19.32 o
   3  -6   3      579.87      419.83     42.54 o
   4  -6   3      579.73      709.13     53.23 o
   5  -6   3      763.88      658.23     60.16 o
   6  -6   3      103.37       76.04     19.33 o
   7  -6   3      294.69      287.71     31.63 o
   8  -6   3      652.05      635.20     86.08 o
   9  -6   3      209.18      211.12     35.47 o
  -9  -5   3        0.94       -5.69     14.59 o
  -8  -5   3      333.24      356.67     54.54 o
  -7  -5   3      235.12      226.22     45.23 o
  -6  -5   3       50.64       27.23     30.13 o
  -5  -5   3        6.48       20.75     27.37 o
  -4  -5   3      107.01      108.66     33.37 o
  -3  -5   3      446.20      436.92     43.30 o
  -2  -5   3      237.07      169.79     16.60 o
  -1  -5   3        1.79        6.51     10.76 o
   0  -5   3      204.67      234.11     58.40 o
   1  -5   3     1248.59     1120.97     33.55 o
   2  -5   3      783.59      706.23     26.57 o
   3  -5   3      397.82      356.75     19.81 o
   4  -5   3      104.67      136.09     20.72 o
   5  -5   3        5.55        4.35     15.62 o
   6  -5   3       40.89       50.94     21.79 o
   7  -5   3       12.43       33.74     15.71 o
   8  -5   3      202.58      243.90     49.85 o
   9  -5   3        0.79       17.43     13.89 o
  10  -5   3       90.80      140.94     56.81 o
  -9  -4   3       66.20       55.99     22.25 o
  -8  -4   3      225.97      231.67     45.57 o
  -7  -4   3      345.77      362.81     50.06 o
  -6  -4   3      882.70      714.10     58.81 o
  -5  -4   3      385.07      392.87     47.23 o
  -4  -4   3       44.79       47.85     27.03 o
  -3  -4   3      534.52      615.86     39.71 o
  -2  -4   3       11.75        6.59      8.88 o
  -1  -4   3     1064.64     1208.18     41.71 o
   0  -4   3     3587.99     3621.26     82.84 o
   1  -4   3     1991.27     2123.05     52.99 o
   2  -4   3      405.35      492.61     22.54 o
   3  -4   3      441.74      476.83     33.03 o
   4  -4   3      145.41      144.38     32.61 o
   5  -4   3      341.15      329.74     27.20 o
   6  -4   3      954.07      941.70     41.58 o
   7  -4   3      455.18      461.22     46.88 o
   8  -4   3       32.35       19.72     15.79 o
   9  -4   3       89.21       81.04     20.42 o
  10  -4   3       59.42       30.06     27.58 o
  -9  -3   3       22.69       20.46     19.43 o
  -8  -3   3       18.96       47.44     31.30 o
  -7  -3   3      292.37      221.88     40.89 o
  -6  -3   3      118.41      116.18     36.54 o
  -5  -3   3      895.99      725.54     53.57 o
  -4  -3   3      714.24      733.26     49.50 o
  -3  -3   3       32.60       21.55      6.92 o
  -2  -3   3       96.41      141.16     28.41 o
  -1  -3   3     4057.67     4032.01     50.13 o
   0  -3   3     2542.04     2808.33     87.60 o
   1  -3   3       12.32        0.55      8.65 o
   2  -3   3      368.62      355.13     17.46 o
   3  -3   3      631.72      570.86     21.40 o
   4  -3   3     1407.85     1407.94     20.99 o
   5  -3   3     1515.40     1614.64     65.98 o
   6  -3   3     1271.80     1321.20     45.79 o
   7  -3   3       47.47       57.18     17.95 o
   8  -3   3      455.56      393.47     32.21 o
   9  -3   3      726.64      648.09     38.96 o
  10  -3   3      173.20      197.88     47.09 o
 -10  -2   3      162.98      150.86     41.30 o
  -9  -2   3        5.13        3.59     20.96 o
  -8  -2   3      116.96       82.64     21.69 o
  -7  -2   3      813.35      939.63     62.54 o
  -6  -2   3      488.41      464.78     46.47 o
  -5  -2   3     1538.46     1567.74     67.64 o
  -4  -2   3        1.94       19.99     20.55 o
  -3  -2   3      211.41      217.09     12.91 o
  -2  -2   3     2334.52     2352.51     62.47 o
  -1  -2   3     8760.81     9360.47    112.39 o
   0  -2   3       31.04       31.38     10.55 o
   1  -2   3       86.06      110.10     11.23 o
   2  -2   3      837.12      892.40     39.99 o
   3  -2   3      636.99      712.28     26.83 o
   4  -2   3      200.24      286.65     27.17 o
   5  -2   3      124.81      150.85     18.78 o
   6  -2   3      312.36      289.70     25.92 o
   7  -2   3      366.82      291.39     27.13 o
   8  -2   3      252.50      241.56     26.57 o
   9  -2   3        2.29       22.23     14.56 o
  10  -2   3       37.93       20.27     26.41 o
  11  -2   3       12.66       13.72     24.89 o
 -10  -1   3       16.65        9.72     23.03 o
  -9  -1   3      296.33      258.07     48.61 o
  -8  -1   3      350.16      358.60     50.33 o
  -7  -1   3      190.43      171.73     23.83 o
  -6  -1   3      135.54      193.40     33.51 o
  -5  -1   3       84.59       65.29     24.61 o
  -4  -1   3      185.17      171.08     11.24 o
  -3  -1   3     3876.14     4125.40     44.18 o
  -2  -1   3     1643.53     1575.24     27.86 o
  -1  -1   3       17.46       17.81      7.90 o
   0  -1   3     2650.17     3072.19     54.33 o
   1  -1   3        5.58        2.48     13.79 o
   2  -1   3      412.62      399.14     29.44 o
   3  -1   3     2800.03     2948.77     47.25 o
   4  -1   3      284.29      284.17     19.57 o
   5  -1   3      895.56      924.51     21.40 o
   6  -1   3     1255.39     1169.43     41.02 o
   7  -1   3     1228.14     1228.90     42.83 o
   8  -1   3      306.94      333.17     40.92 o
   9  -1   3       44.33       71.09     29.79 o
  10  -1   3        0.43      -26.06     18.41 o
  11  -1   3       59.82       44.26     27.92 o
  -9   0   3       52.36        4.00     24.20 o
  -8   0   3      577.53      564.13     58.81 o
  -7   0   3      193.30      206.40     25.29 o
  -6   0   3       73.17       44.13     24.82 o
  -5   0   3      587.44      533.38     39.09 o
  -4   0   3     1776.75     1767.05     39.89 o
  -3   0   3     2275.89     2457.39     55.47 o
  -2   0   3        2.00        8.71     12.51 o
  -1   0   3     1090.80     1269.06     34.34 o
   0   0   3        8.93       18.27     10.48 o
   1   0   3     4039.48     4364.14     69.22 o
   2   0   3     2402.37     2239.23     53.78 o
   3   0   3     1664.35     1703.85     26.10 o
   4   0   3     1236.46     1279.54     24.33 o
   5   0   3      936.38      831.11     22.16 o
   6   0   3     2163.62     2364.67     47.96 o
   7   0   3     1267.51     1209.39     32.37 o
   8   0   3      342.25      333.48     27.14 o
   9   0   3      176.97      177.82     37.71 o
  10   0   3       45.02       65.09     28.68 o
  11   0   3        3.27       11.51     24.89 o
  -9   1   3       89.22      104.11     32.41 o
  -8   1   3        1.60        2.34     20.62 o
  -7   1   3      612.43      626.12     57.23 o
  -6   1   3      319.12      272.70     25.81 o
  -5   1   3      638.27      587.48     25.17 o
  -4   1   3      403.01      372.42     19.60 o
  -3   1   3      678.12      606.21     48.13 o
  -2   1   3      675.49      735.88     31.79 o
  -1   1   3      774.54      689.14     29.85 o
   0   1   3      257.26      251.52     19.99 o
   1   1   3      110.72       94.67     16.48 o
   2   1   3      763.46      700.78     21.26 o
   3   1   3     2215.89     2478.77     31.35 o
   4   1   3     4313.50     4490.59     44.88 o
   5   1   3      670.64      676.05     20.88 o
   6   1   3     1613.93     1467.84     31.06 o
   7   1   3      300.09      321.25     24.07 o
   8   1   3       57.12       68.12     25.86 o
   9   1   3       40.09       42.47     23.99 o
  10   1   3      133.30      133.76     35.78 o
  11   1   3       10.80       22.20     25.86 o
  -9   2   3       66.67       62.95     31.03 o
  -8   2   3      170.15      138.03     36.13 o
  -7   2   3      218.13      216.43     41.09 o
  -6   2   3      156.11      187.19     36.61 o
  -5   2   3     1057.30     1003.29     27.83 o
  -4   2   3      213.38      196.00     14.15 o
  -3   2   3      132.12      101.08     18.06 o
  -2   2   3     6724.99     7052.64    102.04 o
  -1   2   3     3295.57     3654.39     70.95 o
   0   2   3       13.19        0.48     11.38 o
   1   2   3      202.69      217.44     14.45 o
   2   2   3      176.16      226.09     14.64 o
   3   2   3     1758.79     1733.41     26.48 o
   4   2   3     1729.58     1694.52     43.48 o
   5   2   3       48.51       68.60     10.42 o
   6   2   3        4.77       -2.01      9.06 o
   7   2   3      264.80      272.71     18.38 o
   8   2   3      306.22      309.05     26.41 o
   9   2   3      166.09      126.11     31.30 o
  10   2   3       81.50      107.21     31.44 o
  11   2   3        0.05        8.20     25.10 o
  -9   3   3       41.71       33.23     28.54 o
  -8   3   3      117.71      100.18     34.89 o
  -7   3   3      499.58      469.54     51.92 o
  -6   3   3     1142.37     1098.23     48.16 o
  -5   3   3      105.72       95.01     19.13 o
  -4   3   3      591.98      499.46     27.03 o
  -3   3   3      584.57      587.70     28.79 o
  -2   3   3     6175.44     6450.93    106.18 o
  -1   3   3     1580.21     1584.57     53.23 o
   0   3   3     1105.89     1313.56     31.54 o
   1   3   3      172.71      174.02     14.49 o
   2   3   3     1706.18     1768.45     51.57 o
   3   3   3     9084.65     9939.47     62.25 o
   4   3   3     3620.76     3945.68     43.87 o
   5   3   3      159.52      136.69     12.79 o
   6   3   3       89.37       93.17     14.75 o
   7   3   3        3.62       16.66     11.42 o
   8   3   3      115.06      129.31     30.58 o
   9   3   3       15.50       35.99     30.16 o
  10   3   3        0.02      -21.37     16.62 o
  11   3   3      231.48      197.05     42.54 o
  -8   4   3       26.18       36.20     26.55 o
  -7   4   3      456.56      447.75     54.26 o
  -6   4   3      184.10      182.53     23.31 o
  -5   4   3     1830.52     1780.61     66.98 o
  -4   4   3      477.89      478.24     27.42 o
  -3   4   3     1448.72     1325.90     38.62 o
  -2   4   3       26.19       14.49      9.18 o
  -1   4   3        0.12       12.38      8.07 o
   0   4   3      623.92      576.39     19.14 o
   1   4   3     3230.79     3505.40     53.97 o
   2   4   3     3149.47     2882.09     49.14 o
   3   4   3     1339.17     1208.01     21.40 o
   4   4   3      951.32     1005.55     25.71 o
   5   4   3      635.25      635.48     27.40 o
   6   4   3      821.50      741.35     26.44 o
   7   4   3       44.89       62.43     28.72 o
   8   4   3      891.01     1015.55     42.28 o
   9   4   3      376.82      416.56     32.68 o
  10   4   3       71.85      103.42     23.44 o
  11   4   3      115.86      115.56     34.13 o
  -8   5   3      228.19      217.60     46.68 o
  -7   5   3       65.70       62.19     28.34 o
  -6   5   3      319.30      253.10     27.11 o
  -5   5   3     2249.92     2318.63     61.06 o
  -4   5   3      332.59      366.08     27.27 o
  -3   5   3      367.90      317.80     23.79 o
  -2   5   3       52.17       85.62     21.51 o
  -1   5   3       69.29       62.81      9.38 o
   0   5   3     1915.21     1966.95     27.31 o
   1   5   3     4943.31     5247.67     71.04 o
   2   5   3     1621.36     1855.35     43.09 o
   3   5   3     1381.32     1527.83     40.80 o
   4   5   3        6.00       -6.38      6.13 o
   5   5   3      806.12      787.25     38.00 o
   6   5   3      531.01      559.49     22.95 o
   7   5   3       16.81        3.73     24.17 o
   8   5   3        0.15       18.62     16.75 o
   9   5   3      499.36      523.93     73.88 o
  -7   6   3      119.54       97.31     21.68 o
  -6   6   3      691.24      718.10     40.05 o
  -5   6   3     2053.35     1908.35     60.33 o
  -4   6   3      817.20      816.40     37.12 o
  -3   6   3      699.95      714.48     54.54 o
  -2   6   3      126.80      178.71     31.23 o
  -1   6   3      135.48      101.14     16.58 o
   0   6   3     1769.17     1714.99     44.41 o
   1   6   3      687.93      699.36     29.60 o
   2   6   3      104.28      136.34     18.11 o
   3   6   3      489.32      433.60     41.68 o
   4   6   3      537.98      473.40     42.47 o
   5   6   3      218.65      219.34     21.04 o
   6   6   3        8.04       30.19     17.37 o
   7   6   3      110.01      116.87     32.13 o
   8   6   3      261.60      243.39     42.13 o
   9   6   3      903.14      922.18     67.29 o
  10   6   3      198.54      235.94     46.54 o
  -7   7   3       52.79       40.33     19.93 o
  -6   7   3       86.83      126.18     29.72 o
  -5   7   3       90.95       67.64     24.34 o
  -4   7   3       19.73       38.40     20.48 o
  -3   7   3        7.22      -17.10     14.13 o
  -2   7   3       39.82       56.40     23.58 o
  -1   7   3     1037.99      977.28     36.77 o
   0   7   3      372.08      372.98     26.06 o
   1   7   3       51.12       30.89     13.63 o
   2   7   3     1524.56     1560.61     47.00 o
   3   7   3      578.37      514.51    111.11 o
   4   7   3       77.62      113.05     34.16 o
   5   7   3      107.91       88.67     17.39 o
   6   7   3       80.84       58.47     30.68 o
   7   7   3      123.18      217.26     41.30 o
   8   7   3      178.81      217.12     44.06 o
   9   7   3       47.48       82.88     33.44 o
  10   7   3        0.14       -8.96     20.62 o
  -6   8   3       11.64       69.98     22.48 o
  -5   8   3       80.13       95.70     28.96 o
  -4   8   3      202.82      187.33     37.16 o
  -3   8   3      266.79      279.93     42.40 o
  -2   8   3      576.84      540.90     53.09 o
  -1   8   3      514.06      553.09     31.51 o
   0   8   3       27.36       18.57     16.34 o
   1   8   3      581.53      581.07     46.54 o
   2   8   3     2845.85     2491.59     60.25 o
   3   8   3      686.67      624.36     35.44 o
   4   8   3        8.91       -8.64     12.93 o
   5   8   3      158.50      122.93     18.79 o
   6   8   3     1032.24     1025.54     68.26 o
   7   8   3      355.71      368.05     51.50 o
   8   8   3      318.75      431.96     56.88 o
   9   8   3        4.36       -4.21     25.65 o
  -5   9   3       53.15       88.81     31.44 o
  -4   9   3       73.77       99.70     30.61 o
  -3   9   3      365.02      357.50     50.61 o
  -2   9   3       27.15       33.10     22.41 o
  -1   9   3      117.41      156.79     35.30 o
   0   9   3      746.52      748.96     36.78 o
   1   9   3      456.60      449.48     48.26 o
   2   9   3       51.87       45.02     15.64 o
   3   9   3      709.21      724.52     37.95 o
   4   9   3      224.53      177.92     24.89 o
   5   9   3      360.61      417.96     50.47 o
   6   9   3      976.16      931.49     68.12 o
   7   9   3      436.93      580.13     62.95 o
   8   9   3      342.34      439.82     59.98 o
  -4  10   3       66.36       66.81     27.99 o
  -3  10   3       48.60        5.72     21.44 o
  -2  10   3      241.72      320.33     49.78 o
  -1  10   3      382.14      453.54     54.95 o
   0  10   3      527.60      561.45     58.19 o
   1  10   3      210.29      221.07     26.42 o
   2  10   3      114.60      116.09     34.99 o
   3  10   3      169.36      225.27     26.74 o
   4  10   3       53.80       70.88     19.34 o
   5  10   3      333.79      314.20     46.75 o
   6  10   3       55.90       34.54     27.65 o
   7  10   3      140.51      179.82     40.13 o
  -2  11   3      321.94      336.33     54.74 o
  -1  11   3      398.82      382.80     55.43 o
   0  11   3      320.45      355.57     52.54 o
   1  11   3       64.41       26.27     25.86 o
   2  11   3      352.42      359.08     33.21 o
   3  11   3      588.56      560.18     39.07 o
   4  11   3      697.81      696.09     82.63 o
   5  11   3       98.01      134.45     32.96 o
   6  11   3        4.48       13.44     23.44 o
   2  12   3      114.71      168.37     38.54 o
   3  12   3      365.27      364.69     35.41 o
  -3 -11   4       45.64       82.74     31.99 o
  -2 -11   4      280.03      258.49     47.16 o
   0 -11   4      329.53      354.67     49.78 o
   1 -11   4      184.81      173.89     38.20 o
   2 -11   4        7.73       25.03     25.65 o
   3 -11   4        3.89       41.99     26.75 o
  -5 -10   4       37.57       25.30     28.06 o
  -4 -10   4       48.32       37.71     31.37 o
  -3 -10   4      282.97      188.02     41.99 o
  -2 -10   4      117.14      115.21     35.85 o
  -1 -10   4        1.94      -16.75     20.06 o
   0 -10   4       31.41       28.34     24.96 o
   1 -10   4        4.91       20.06     25.51 o
   2 -10   4       54.39       46.26     29.79 o
   3 -10   4      166.99      162.86     39.30 o
   4 -10   4      423.95      576.13     63.43 o
   5 -10   4       14.68       25.86     28.06 o
  -6  -9   4       50.98       -2.00     24.06 o
  -5  -9   4       18.68       42.82     31.51 o
  -4  -9   4      299.53      315.51     49.64 o
  -3  -9   4      459.36      414.38     52.19 o
  -2  -9   4      242.12      255.59     41.64 o
  -1  -9   4      294.20      277.93     40.82 o
   0  -9   4       89.23       77.02     19.30 o
   1  -9   4       22.17       38.34     25.65 o
   2  -9   4      529.94      513.59     53.16 o
   3  -9   4      160.79      247.18     45.09 o
   4  -9   4        2.87      -28.65     19.10 o
   5  -9   4       46.21       33.78     25.79 o
   6  -9   4        3.00       18.55     21.30 o
  -7  -8   4       12.29      -11.24     30.82 o
  -6  -8   4      155.21       90.32     42.20 o
  -5  -8   4      356.79      326.12     51.30 o
  -4  -8   4      831.23      897.98     68.05 o
  -3  -8   4      398.06      387.21     49.16 o
  -2  -8   4        6.31        2.83     24.48 o
  -1  -8   4      111.88      113.21     21.21 o
   0  -8   4      692.65      706.74     67.95 o
   1  -8   4      502.43      502.41     37.06 o
   2  -8   4      963.58     1135.78     68.26 o
   3  -8   4       77.73       73.50     29.79 o
   4  -8   4      416.60      449.40     52.33 o
   5  -8   4      117.16      155.27     36.47 o
   6  -8   4       15.29       25.24     23.37 o
   7  -8   4       27.55       70.26     25.37 o
  -8  -7   4       25.08       -5.52     32.27 o
  -7  -7   4       43.56       74.88     40.89 o
  -6  -7   4      525.95      375.22     54.74 o
  -5  -7   4      404.64      364.39     50.61 o
  -4  -7   4      624.99      573.58     58.19 o
  -3  -7   4      148.97      143.27     37.37 o
  -2  -7   4       46.91       78.05     29.51 o
  -1  -7   4      302.56      343.05     26.86 o
   0  -7   4     1256.22     1364.89     45.27 o
   1  -7   4      941.94      883.44     45.33 o
   2  -7   4      746.82      725.96     52.68 o
   3  -7   4      435.11      431.89     47.09 o
   4  -7   4      180.14      223.32     41.64 o
   5  -7   4        9.84       17.72     23.99 o
   6  -7   4       67.43       78.39     29.51 o
   7  -7   4       53.16       57.90     19.44 o
   8  -7   4        0.93       35.40     17.10 o
  -8  -6   4        0.59        2.21     31.16 o
  -7  -6   4      478.12      481.47     59.85 o
  -6  -6   4      626.10      659.97     63.78 o
  -5  -6   4      311.79      226.29     43.71 o
  -4  -6   4      378.72      381.28     47.44 o
  -3  -6   4       10.48       61.36     28.75 o
  -2  -6   4       53.41       46.95     23.65 o
  -1  -6   4      590.38      657.91     31.46 o
   0  -6   4       77.51       78.13     23.68 o
   1  -6   4       45.76       56.47     15.93 o
   2  -6   4      227.10      251.81     21.79 o
   3  -6   4     1868.71     1849.26     77.91 o
   4  -6   4     1177.33     1097.17     66.74 o
   5  -6   4      287.75      320.47     43.99 o
   6  -6   4        3.57      -14.09     18.72 o
   7  -6   4      213.46      225.72     29.35 o
   8  -6   4      431.67      443.62     39.41 o
   9  -6   4      277.35      275.54     32.51 o
  -8  -5   4      139.53       92.74     40.27 o
  -7  -5   4      697.16      543.59     62.47 o
  -6  -5   4       69.72       73.84     34.13 o
  -5  -5   4        6.07       55.16     35.09 o
  -4  -5   4      178.96      251.94     41.64 o
  -3  -5   4      182.91      133.55     30.68 o
  -2  -5   4       14.89       26.88     12.25 o
  -1  -5   4      470.30      397.33     23.70 o
   0  -5   4      668.32      589.42     28.19 o
   1  -5   4      948.41      935.76     33.92 o
   2  -5   4     1325.55     1338.47     37.31 o
   3  -5   4     1862.65     1807.26     73.33 o
   4  -5   4      151.27      195.12     36.20 o
   5  -5   4        0.30       27.85     16.49 o
   6  -5   4        6.26        6.93     15.75 o
   7  -5   4      132.61      195.53     26.63 o
   8  -5   4      413.49      385.26     35.46 o
   9  -5   4       96.78      139.05     25.18 o
  10  -5   4       60.56       58.40     26.68 o
  -9  -4   4      161.81      180.51     29.40 o
  -8  -4   4       93.99       63.23     35.92 o
  -7  -4   4       76.21      116.18     37.16 o
  -6  -4   4      186.66      259.11     45.44 o
  -5  -4   4      129.82      100.32     36.40 o
  -4  -4   4      611.24      593.16     51.71 o
  -3  -4   4     1710.51     2040.66     78.60 o
  -2  -4   4    11374.64    12139.23     98.32 o
  -1  -4   4     6101.76     7129.73     77.54 o
   0  -4   4     1331.50     1342.63     35.52 o
   1  -4   4     2494.23     2336.73     44.88 o
   2  -4   4     1974.31     1930.98     59.02 o
   3  -4   4        1.01       12.06     10.42 o
   4  -4   4      238.39      238.77     33.85 o
   5  -4   4      366.46      392.91     36.47 o
   6  -4   4      489.85      475.47     34.33 o
   7  -4   4      835.11      780.51     41.69 o
   8  -4   4       25.30       12.87     15.93 o
   9  -4   4       47.13       47.37     17.02 o
  10  -4   4       57.07       71.40     22.82 o
  -9  -3   4      337.71      376.09     39.58 o
  -8  -3   4       37.54       31.30     32.41 o
  -7  -3   4      164.69      195.74     41.85 o
  -6  -3   4       53.90       63.29     32.20 o
  -5  -3   4       39.47       66.74     31.23 o
  -4  -3   4      243.78      283.79     39.51 o
  -3  -3   4       24.37       21.51     19.58 o
  -2  -3   4      377.64      318.81     25.82 o
  -1  -3   4     6494.70     6686.57    129.00 o
   0  -3   4     5052.32     5309.87     62.70 o
   1  -3   4      611.25      492.32     22.76 o
   2  -3   4      480.43      506.31     43.64 o
   3  -3   4      236.05      205.44     15.17 o
   4  -3   4        3.30       15.28      9.74 o
   5  -3   4      976.60      905.04     41.78 o
   6  -3   4      426.27      388.51     67.95 o
   7  -3   4      125.53      118.20     22.67 o
   8  -3   4      305.08      311.47     30.65 o
   9  -3   4       51.22       65.80     18.48 o
  10  -3   4       83.35      117.83     36.61 o
  -9  -2   4        6.91        7.03     19.79 o
  -8  -2   4       96.78       78.74     36.82 o
  -7  -2   4       61.85       79.84     34.20 o
  -6  -2   4      548.54      673.76     55.99 o
  -5  -2   4      189.68      168.44     36.13 o
  -4  -2   4       17.34       20.68     20.82 o
  -3  -2   4        8.47       10.60      8.70 o
  -2  -2   4     1127.55     1253.76     29.83 o
  -1  -2   4     1494.03     1340.13     31.37 o
   0  -2   4     2059.28     2192.80     39.56 o
   1  -2   4       70.02       75.45     19.10 o
   2  -2   4      123.92      112.73     21.79 o
   3  -2   4      506.05      401.28     34.41 o
   4  -2   4      202.86      175.06     19.64 o
   5  -2   4      511.23      466.04     56.92 o
   6  -2   4        0.36      -11.38     21.34 o
   7  -2   4     1503.61     1536.90     50.61 o
   8  -2   4     1439.96     1359.37     49.75 o
   9  -2   4      309.82      325.56     30.46 o
  10  -2   4       39.62       65.64     30.82 o
  11  -2   4       15.39      -15.51     22.06 o
  -9  -1   4       74.29       88.25     31.79 o
  -8  -1   4      630.53      493.60     56.33 o
  -7  -1   4      658.83      689.48     55.23 o
  -6  -1   4      566.66      650.11     53.37 o
  -5  -1   4      455.25      498.43     44.13 o
  -4  -1   4        0.76       37.85     21.44 o
  -3  -1   4     1159.37     1085.90     45.47 o
  -2  -1   4     5286.33     5173.39     81.74 o
  -1  -1   4      596.22      577.77     21.75 o
   0  -1   4      413.05      351.91     26.41 o
   1  -1   4      637.82      630.39     35.09 o
   2  -1   4     2740.50     2862.18     68.12 o
   3  -1   4      199.52      127.42     22.55 o
   4  -1   4     2174.36     2218.85     65.23 o
   5  -1   4        9.12        3.65     12.26 o
   6  -1   4      328.15      354.88     17.53 o
   7  -1   4     2356.53     2261.48     57.58 o
   8  -1   4     2366.21     2542.82    120.62 o
   9  -1   4      553.81      491.03     50.92 o
  10  -1   4       75.64       55.99     28.20 o
  11  -1   4      120.77      139.07     39.44 o
  -9   0   4      529.91      589.16     65.50 o
  -8   0   4      257.22      258.56     45.09 o
  -7   0   4       38.93       43.33     26.75 o
  -6   0   4       17.03       13.51     24.96 o
  -5   0   4       63.70       74.74     25.99 o
  -4   0   4      550.83      489.92     21.80 o
  -3   0   4     1953.98     1752.96     36.22 o
  -2   0   4     2572.92     2608.90     42.11 o
  -1   0   4        3.01        6.07      9.31 o
   0   0   4       90.80       97.42     16.34 o
   1   0   4     1672.42     1700.33     49.85 o
   2   0   4     1291.52     1190.87     44.95 o
   3   0   4     2240.92     2223.10     61.85 o
   4   0   4       55.56       66.59     10.18 o
   5   0   4      541.22      577.50     20.42 o
   6   0   4      238.84      197.51     20.05 o
   7   0   4     1151.91     1205.12     43.85 o
   8   0   4        1.94       -3.73     14.46 o
   9   0   4      223.80      183.13     37.78 o
  10   0   4      373.80      377.42     51.64 o
  11   0   4      157.98      161.68     39.78 o
  -9   1   4      396.87      327.50     53.16 o
  -8   1   4        2.14       -3.86     18.48 o
  -7   1   4        1.15      -24.96     17.79 o
  -6   1   4      153.68      131.87     21.50 o
  -5   1   4      537.31      527.73     39.78 o
  -4   1   4     1248.44     1254.03     34.64 o
  -3   1   4     1868.37     2041.06     41.25 o
  -2   1   4     1669.79     1842.50     52.26 o
  -1   1   4     2354.45     2492.68     58.74 o
   0   1   4      190.35      144.79     18.34 o
   1   1   4      345.18      286.62     24.27 o
   2   1   4     3062.70     3249.67     70.33 o
   3   1   4        8.23       13.49      8.89 o
   4   1   4     2121.50     2202.96     34.27 o
   5   1   4     7449.68     7685.36     67.34 o
   6   1   4     1266.27     1425.37     43.73 o
   7   1   4      374.67      359.17     20.58 o
   8   1   4      119.54       64.91     18.28 o
   9   1   4       72.94      126.11     31.51 o
  10   1   4      292.52      342.47     50.68 o
  11   1   4      126.25      156.58     39.30 o
  -9   2   4       67.79       54.74     27.23 o
  -8   2   4       63.74       69.43     29.10 o
  -7   2   4      479.44      376.80     49.64 o
  -6   2   4      283.73      223.87     39.99 o
  -5   2   4      536.03      549.87     33.80 o
  -4   2   4       71.77       53.59     13.51 o
  -3   2   4      340.71      390.25     30.27 o
  -2   2   4     3131.30     3314.55     74.67 o
  -1   2   4     2151.97     2149.80     60.05 o
   0   2   4      476.25      554.07     31.65 o
   1   2   4      188.39      183.20     21.93 o
   2   2   4       26.47       39.68     22.34 o
   3   2   4     1789.87     1868.59     39.70 o
   4   2   4     4411.60     4888.31     87.95 o
   5   2   4     5195.20     5961.17     76.21 o
   6   2   4      364.78      323.89     19.17 o
   7   2   4        9.22        1.88     10.83 o
   8   2   4      224.76      238.20     20.03 o
   9   2   4      618.18      555.79     53.09 o
  10   2   4      458.07      559.38     57.99 o
  11   2   4       15.62       -3.65     23.17 o
  -8   3   4       27.39       61.64     29.03 o
  -7   3   4      369.48      370.53     50.47 o
  -6   3   4     1143.46     1126.82     68.40 o
  -5   3   4       43.38       43.07     14.24 o
  -4   3   4       98.08       63.52     15.04 o
  -3   3   4      330.06      269.59     29.58 o
  -2   3   4      620.53      531.45     36.47 o
  -1   3   4       63.92       48.75     17.44 o
   0   3   4      505.98      625.43     36.68 o
   1   3   4     2116.49     2433.83     46.14 o
   2   3   4     1082.85      928.77     29.85 o
   3   3   4     2181.05     2400.51     46.80 o
   4   3   4     1198.98     1049.23     24.53 o
   5   3   4      393.47      392.32     18.05 o
   6   3   4      716.89      721.56     27.85 o
   7   3   4       29.97       49.86     13.15 o
   8   3   4       81.41       65.47     18.01 o
   9   3   4      231.18      266.65     45.16 o
  10   3   4        3.47       19.10     21.79 o
  11   3   4       18.70       16.13     22.68 o
  -8   4   4       94.48       43.78     28.27 o
  -7   4   4      252.54      283.58     47.09 o
  -6   4   4       16.64        9.49     12.12 o
  -5   4   4      500.77      533.49     33.41 o
  -4   4   4     3123.53     2923.37     63.43 o
  -3   4   4     1361.03     1367.15     41.59 o
  -2   4   4      880.89      765.64     61.67 o
  -1   4   4      263.35      276.34     30.68 o
   0   4   4      145.01      114.45     22.89 o
   1   4   4     1396.51     1345.53     39.16 o
   2   4   4     2599.79     2560.07     49.65 o
   3   4   4      107.10       66.04     13.21 o
   4   4   4      689.41      663.46     23.25 o
   5   4   4       81.14       88.46     11.72 o
   6   4   4      474.49      495.86     34.64 o
   7   4   4      363.35      458.43     23.55 o
   8   4   4     1046.76      967.69     60.16 o
   9   4   4      550.71      620.40     46.33 o
  10   4   4      133.88      169.23     28.30 o
  11   4   4      182.47      176.58     38.47 o
  -7   5   4       45.73       44.95     27.17 o
  -6   5   4      141.61      158.56     30.92 o
  -5   5   4      426.20      385.55     34.16 o
  -4   5   4     1523.58     1449.76     46.78 o
  -3   5   4        3.23       -4.15     10.75 o
  -2   5   4        3.38       17.78     10.90 o
  -1   5   4       19.36       20.25     11.55 o
   0   5   4     1723.49     1674.19     28.45 o
   1   5   4     2528.93     2537.53     52.53 o
   2   5   4     1760.72     1645.19     49.75 o
   3   5   4      241.13      240.70     30.41 o
   4   5   4       18.05       22.99     11.86 o
   5   5   4     1467.17     1514.84     44.86 o
   6   5   4     1134.87     1146.70     62.40 o
   7   5   4        3.80        2.87     21.20 o
   8   5   4      206.72      162.99     35.72 o
   9   5   4      170.45      188.85     38.40 o
  10   5   4       95.51      158.99     38.47 o
  -6   6   4      561.06      647.22     56.88 o
  -5   6   4      524.98      568.62     51.92 o
  -4   6   4      166.74      219.94     35.44 o
  -3   6   4     1873.69     1565.26     73.36 o
  -2   6   4      802.74      810.07     54.06 o
  -1   6   4     1191.33     1050.29     57.71 o
   0   6   4      549.53      546.29     29.70 o
   1   6   4     1007.01      866.18     50.44 o
   2   6   4      212.23      225.50     22.32 o
   3   6   4      413.83      399.97     33.61 o
   4   6   4       74.94       87.01     16.24 o
   5   6   4      593.45      550.60     30.33 o
   6   6   4       51.95       63.85     16.68 o
   7   6   4        1.23      -25.37     20.13 o
   8   6   4       58.99      114.87     33.99 o
   9   6   4      153.96      126.80     36.47 o
  10   6   4      406.09      437.96     54.68 o
  -6   7   4      411.89      530.49     55.85 o
  -5   7   4      293.00      259.66     41.71 o
  -4   7   4      177.43      206.91     36.20 o
  -3   7   4       76.42      132.66     31.16 o
  -2   7   4      377.12      448.23     47.71 o
  -1   7   4     1013.50      865.51     57.64 o
   0   7   4      818.97      799.16     35.99 o
   1   7   4       10.39       16.05     12.82 o
   2   7   4     2322.77     2378.82     58.43 o
   3   7   4     1421.00     1421.58     46.67 o
   4   7   4      162.60      157.34     31.79 o
   5   7   4      182.36      185.66     39.40 o
   6   7   4        5.13      -13.58     19.93 o
   7   7   4      333.75      279.79     45.02 o
   8   7   4      412.71      436.86     53.37 o
   9   7   4      314.19      308.13     48.95 o
  10   7   4      114.91      184.57     40.47 o
  -5   8   4        2.99       11.10     16.55 o
  -4   8   4      163.02      200.02     39.44 o
  -3   8   4     1134.70      880.68     63.43 o
  -2   8   4      891.41      793.39     58.33 o
  -1   8   4      179.78      149.20     31.30 o
   0   8   4      132.78      121.62     19.53 o
   1   8   4      102.81       70.26     17.06 o
   2   8   4      275.95      331.68     83.32 o
   3   8   4       19.61        5.03     15.65 o
   4   8   4       38.06       37.88     16.49 o
   5   8   4        4.57        9.58     11.16 o
   6   8   4       12.07       -4.90     19.86 o
   7   8   4        4.30        8.76     23.03 o
   8   8   4        2.74      -18.82     22.34 o
   9   8   4       29.83       40.06     28.20 o
  -4   9   4      161.19      191.06     40.13 o
  -3   9   4       65.58       54.95     25.51 o
  -2   9   4        0.90       17.31     20.62 o
  -1   9   4       36.90       10.69     21.30 o
   0   9   4       26.19       27.18     26.68 o
   1   9   4      641.66      634.82     35.83 o
   2   9   4       41.56       24.44     28.03 o
   3   9   4       14.29       20.01     42.82 o
   4   9   4        9.55       36.72     15.90 o
   5   9   4      241.83      245.29     25.54 o
   6   9   4      110.03      133.14     35.65 o
   7   9   4      357.13      372.66     54.26 o
   8   9   4       12.37        1.10     26.20 o
  -3  10   4        5.78      -26.58     17.72 o
  -2  10   4      171.54      128.11     33.99 o
  -1  10   4      464.32      527.11     60.33 o
   0  10   4      331.44      378.11     51.37 o
   1  10   4      157.13      199.08     25.19 o
   2  10   4        2.46       25.87     14.09 o
   3  10   4        0.37        2.47     14.36 o
   4  10   4      627.29      632.70     40.46 o
   5  10   4      607.62      548.28     55.92 o
   6  10   4      125.62      134.52     36.40 o
   7  10   4       18.35       25.17     24.27 o
  -1  11   4      162.17      149.48     39.92 o
   0  11   4      185.30      259.80     46.13 o
   1  11   4       11.79      -16.96     17.31 o
   2  11   4       85.81       66.24     17.58 o
   3  11   4      154.67      146.69     24.26 o
   4  11   4      201.42      216.87     29.23 o
   5  11   4       11.85       56.47     23.30 o
   6  11   4       15.70       27.86     21.37 o
  -2 -11   5       34.24       46.26     28.27 o
   1 -11   5       65.81       88.32     33.10 o
   2 -11   5        2.54        5.93     24.20 o
  -4 -10   5        1.95       32.34     28.34 o
  -3 -10   5      137.01      134.45     36.13 o
  -2 -10   5       59.20       72.26     31.92 o
  -1 -10   5       40.15       19.58     24.82 o
   1 -10   5       20.14       -1.59     25.10 o
   2 -10   5       21.29        2.41     22.89 o
   3 -10   5     1038.88     1213.07     81.98 o
   4 -10   5     1056.82     1069.59     75.91 o
   5 -10   5      257.37      281.45     52.26 o
  -5  -9   5        3.86        7.10     26.68 o
  -4  -9   5       74.20       62.60     31.79 o
  -3  -9   5      458.57      417.55     52.75 o
  -2  -9   5      263.32      125.76     37.51 o
  -1  -9   5      119.63       89.70     31.58 o
   0  -9   5        1.58       18.01     15.37 o
   1  -9   5       58.81       16.20     23.24 o
   2  -9   5      169.25      222.01     42.27 o
   3  -9   5      312.68      325.16     50.95 o
   4  -9   5      264.57      197.61     40.40 o
   5  -9   5      115.57      121.62     36.54 o
   6  -9   5       70.93       70.05     30.34 o
  -6  -8   5       25.10       17.03     35.23 o
  -5  -8   5      227.45      225.05     47.30 o
  -4  -8   5      195.26      230.42     43.99 o
  -3  -8   5      400.37      322.47     48.19 o
  -2  -8   5       14.67       41.58     26.13 o
  -1  -8   5       68.75       67.09     29.10 o
   0  -8   5       78.93       69.52     19.00 o
   1  -8   5       32.21       37.68     17.35 o
   2  -8   5      104.95      112.66     32.13 o
   3  -8   5      525.56      515.32     54.19 o
   4  -8   5        0.24        8.48     23.99 o
   5  -8   5       13.96       36.96     27.44 o
   6  -8   5      185.19      215.05     44.06 o
   7  -8   5      137.91      143.14     33.23 o
  -7  -7   5        0.31      -20.34     32.68 o
  -6  -7   5      136.68      129.69     41.78 o
  -5  -7   5      332.66      436.44     55.92 o
  -4  -7   5      137.36      176.30     39.85 o
  -3  -7   5       18.72       44.95     27.23 o
  -2  -7   5       44.20       48.75     27.65 o
  -1  -7   5      136.06      172.72     22.73 o
   0  -7   5      264.14      312.26     40.27 o
   1  -7   5      138.02      130.91     22.55 o
   2  -7   5       33.36       40.96     25.03 o
   3  -7   5       84.48       78.60     29.17 o
   4  -7   5      982.09      926.94     64.33 o
   5  -7   5       43.87       20.89     23.44 o
   6  -7   5       12.89       30.34     23.72 o
   7  -7   5        5.38       28.89     23.86 o
   8  -7   5        0.15       18.28     17.73 o
  -7  -6   5      555.26      571.99     66.74 o
  -6  -6   5      607.59      489.95     58.81 o
  -5  -6   5       39.38       17.24     29.79 o
  -4  -6   5      455.53      372.53     49.50 o
  -3  -6   5      361.81      279.93     44.13 o
  -2  -6   5      223.11      287.72     40.47 o
  -1  -6   5      925.45      854.43     35.82 o
   0  -6   5      421.98      496.22     51.81 o
   1  -6   5        1.08       -3.99     14.57 o
   2  -6   5       30.29       79.60     18.24 o
   3  -6   5      470.12      408.45     46.40 o
   4  -6   5     1284.31     1357.87     74.19 o
   5  -6   5      147.94      137.34     35.92 o
   6  -6   5       35.10       66.81     27.44 o
   7  -6   5        0.34       -7.21     18.00 o
   8  -6   5      107.11      140.43     25.55 o
   9  -6   5      137.93      218.78     31.15 o
  -8  -5   5      106.26      168.79     47.02 o
  -7  -5   5      192.83      200.85     44.40 o
  -6  -5   5      481.18      517.46     58.74 o
  -5  -5   5       17.91       48.19     32.68 o
  -4  -5   5      145.88      157.41     39.58 o
  -3  -5   5       39.98       56.19     27.99 o
  -2  -5   5      321.97      357.01     42.68 o
  -1  -5   5      847.43      964.18     37.44 o
   0  -5   5        6.29       13.47     14.26 o
   1  -5   5      260.78      307.47     23.45 o
   2  -5   5     1256.86     1059.67     52.92 o
   3  -5   5     2046.11     2245.03     55.74 o
   4  -5   5     1079.46     1013.81     63.91 o
   5  -5   5       92.42       95.63     31.79 o
   6  -5   5      115.71      110.84     24.06 o
   7  -5   5      284.60      291.63     82.26 o
   8  -5   5      747.66      637.97     43.40 o
   9  -5   5      244.78      283.84     33.55 o
  -8  -4   5      313.08      422.51     57.23 o
  -7  -4   5      186.27      268.90     49.99 o
  -6  -4   5      348.61      364.94     49.78 o
  -5  -4   5      374.62      392.32     50.81 o
  -4  -4   5      185.86      212.15     42.06 o
  -3  -4   5      280.78      230.77     37.23 o
  -2  -4   5     1334.56     1623.25     40.28 o
  -1  -4   5      124.31      100.88     16.34 o
   0  -4   5      472.52      389.19     23.97 o
   1  -4   5     2065.26     2174.62     46.76 o
   2  -4   5       85.55       98.39     20.41 o
   3  -4   5       96.54      105.75     15.12 o
   4  -4   5       43.55       34.06     23.72 o
   5  -4   5       26.40       16.41     21.93 o
   6  -4   5      106.10      149.72     27.17 o
   7  -4   5       56.26       40.18     31.96 o
   8  -4   5       16.13       27.70     17.87 o
   9  -4   5        0.81       30.10     16.48 o
  10  -4   5        0.75       27.04     40.09 o
  -8  -3   5       63.29       64.12     34.96 o
  -7  -3   5       18.13        1.24     31.10 o
  -6  -3   5        1.11      -21.65     22.89 o
  -5  -3   5      875.71      879.09     65.29 o
  -4  -3   5      166.57      194.16     37.99 o
  -3  -3   5      148.86      149.89     31.72 o
  -2  -3   5      190.68      245.31     21.96 o
  -1  -3   5     2182.30     2105.25     43.62 o
   0  -3   5     1058.08     1040.22     37.65 o
   1  -3   5     2728.22     2780.44     49.90 o
   2  -3   5      133.08      116.65     14.97 o
   3  -3   5      169.09      187.85     16.40 o
   4  -3   5       18.17        6.89     18.62 o
   5  -3   5      194.46      203.72     24.35 o
   6  -3   5      506.33      499.02     35.99 o
   7  -3   5       40.51       15.93     17.01 o
   8  -3   5       25.80       13.23     15.99 o
   9  -3   5       20.92       14.15     30.58 o
  10  -3   5      188.79      180.91     26.99 o
  -8  -2   5        2.38       58.33     34.68 o
  -7  -2   5      127.18       57.09     32.89 o
  -6  -2   5      291.94      294.55     45.02 o
  -5  -2   5      961.36      960.79     63.64 o
  -4  -2   5        2.33       11.93     24.20 o
  -3  -2   5       35.48       56.61     23.44 o
  -2  -2   5      811.76      796.53     28.58 o
  -1  -2   5     1058.90     1028.39     31.45 o
   0  -2   5     3248.14     3180.93     52.42 o
   1  -2   5     2592.68     2860.52     72.26 o
   2  -2   5      142.69       96.18     23.37 o
   3  -2   5      802.76      729.75     45.37 o
   4  -2   5     1113.89     1109.58     57.09 o
   5  -2   5      706.60      671.47     33.15 o
   6  -2   5      249.78      244.98     26.82 o
   7  -2   5      140.69      176.28     25.52 o
   8  -2   5       25.28       -6.97     14.13 o
   9  -2   5        5.08       11.38     27.48 o
  10  -2   5        5.75       51.51     18.00 o
  11  -2   5        8.14       68.53     33.10 o
  -8  -1   5      928.86      865.30     67.43 o
  -7  -1   5      633.39      616.67     56.54 o
  -6  -1   5      152.17      187.68     38.34 o
  -5  -1   5       31.73       52.47     27.58 o
  -4  -1   5      182.77      196.92     33.44 o
  -3  -1   5      185.77      142.03     15.03 o
  -2  -1   5     1747.17     1869.25     40.39 o
  -1  -1   5      602.08      514.14     23.68 o
   0  -1   5      108.76      113.56     20.48 o
   1  -1   5        2.95      -10.82     14.82 o
   2  -1   5        3.44       -7.52     18.20 o
   3  -1   5      233.50      184.64     28.06 o
   4  -1   5      350.63      254.35     31.23 o
   5  -1   5      157.48      161.12     20.93 o
   6  -1   5       28.53       19.22     16.19 o
   7  -1   5      389.13      419.29     31.42 o
   8  -1   5      342.87      280.85     40.68 o
   9  -1   5      253.79      275.44     67.57 o
  10  -1   5        0.61        6.76     21.65 o
  11  -1   5       77.01      115.63     36.75 o
  -8   0   5       10.41      -12.48     15.79 o
  -7   0   5        2.44       70.40     30.20 o
  -6   0   5      157.30      148.24     34.54 o
  -5   0   5        3.63       15.44     23.58 o
  -4   0   5      331.56      365.43     38.61 o
  -3   0   5     3067.30     3225.63     52.93 o
  -2   0   5     3727.38     3632.70     56.02 o
  -1   0   5     1159.88     1283.33     45.30 o
   0   0   5     1166.80     1068.01     43.58 o
   1   0   5      127.95      102.59     20.55 o
   2   0   5      822.28      669.49     39.23 o
   3   0   5       14.18       41.51     18.75 o
   4   0   5      713.61      808.49     47.37 o
   5   0   5       90.52      115.38     19.06 o
   6   0   5     1622.22     1639.90     35.66 o
   7   0   5      337.75      370.01     23.83 o
   8   0   5      359.90      372.27     30.58 o
   9   0   5        9.88        6.02     21.55 o
  10   0   5      144.32      130.66     33.51 o
  11   0   5      102.19      124.59     36.40 o
  -8   1   5      333.54      386.66     54.33 o
  -7   1   5      146.04      148.58     34.82 o
  -6   1   5       12.79       20.75     23.03 o
  -5   1   5      826.05      818.14     52.54 o
  -4   1   5      467.29      539.77     30.44 o
  -3   1   5     3365.67     3289.17     56.99 o
  -2   1   5     1584.43     1719.84     55.57 o
  -1   1   5      471.37      520.90     32.27 o
   0   1   5      398.09      392.11     29.51 o
   1   1   5      759.85      605.57     35.30 o
   3   1   5      696.69      812.55     44.89 o
   4   1   5      701.29      753.70     29.20 o
   5   1   5      382.39      388.18     20.69 o
   6   1   5     1265.50     1229.23     31.73 o
   7   1   5      353.71      342.08     20.64 o
   8   1   5        3.04       -7.18     24.51 o
   9   1   5      105.45       74.46     25.96 o
  10   1   5      630.67      616.74     59.36 o
  11   1   5      330.73      359.77     52.95 o
  -8   2   5       58.98       67.78     29.37 o
  -7   2   5        3.18       10.69     18.96 o
  -6   2   5      244.69      277.03     41.99 o
  -5   2   5      502.67      518.70     44.89 o
  -4   2   5      405.23      349.81     24.30 o
  -3   2   5       20.13       10.96     15.10 o
  -2   2   5      558.30      691.96     40.89 o
   0   2   5     4030.46     4362.76     92.25 o
   1   2   5      423.25      428.79     32.20 o
   2   2   5       97.81      139.07     23.17 o
   3   2   5     3568.40     3926.15     61.02 o
   4   2   5     1712.31     1897.06     44.49 o
   5   2   5     2150.23     1816.29     35.46 o
   6   2   5      898.90      934.97     28.52 o
   7   2   5        6.92       -0.02     10.92 o
   8   2   5      517.67      462.31     25.01 o
   9   2   5      250.34      265.24     40.82 o
  10   2   5      168.97      174.23     37.16 o
  11   2   5       16.37       35.65     27.23 o
  -8   3   5        1.05       10.00     23.86 o
  -7   3   5      371.65      288.48     45.78 o
  -6   3   5      564.28      524.42     53.71 o
  -5   3   5      375.31      427.66     53.95 o
  -4   3   5       84.25       84.88     23.93 o
  -3   3   5      192.22      164.65     27.79 o
  -2   3   5      193.05      176.30     27.86 o
  -1   3   5     1219.91     1155.23     52.26 o
   0   3   5     1477.24     1513.62     57.99 o
   1   3   5        8.13        9.03     14.34 o
   2   3   5       16.74       -2.37      8.96 o
   3   3   5        5.71       -5.86      9.52 o
   4   3   5      934.76      832.20     31.93 o
   5   3   5     2001.98     2141.36     38.43 o
   6   3   5       15.79       39.32     11.88 o
   7   3   5      701.63      689.87     27.51 o
   8   3   5      713.73      792.08     30.21 o
   9   3   5      740.26      735.71     50.88 o
  10   3   5      121.51      156.65     34.61 o
  11   3   5        4.53       49.64     27.30 o
  -7   4   5      244.22      228.43     43.85 o
  -6   4   5      486.18      430.10     51.71 o
  -5   4   5      724.14      656.89     34.57 o
  -4   4   5      131.07      124.54     20.01 o
  -3   4   5      296.68      253.49     23.06 o
  -2   4   5       14.66       24.68     18.96 o
  -1   4   5      430.75      461.61     39.92 o
   0   4   5       46.15       28.48     17.24 o
   1   4   5     1504.18     1568.36     63.02 o
   2   4   5     1654.60     1556.07     42.94 o
   3   4   5      870.85      878.04     32.93 o
   4   4   5      176.49      196.40     20.51 o
   5   4   5       66.65       44.78     10.77 o
   6   4   5      709.25      674.63     25.54 o
   7   4   5      925.68      927.28     34.58 o
   8   4   5      692.43      706.73     35.90 o
   9   4   5       69.67       54.39     17.72 o
  10   4   5        3.11        8.98     43.40 o
  -7   5   5        9.34       23.65     21.79 o
  -6   5   5       10.02      -22.06     21.58 o
  -5   5   5       90.07      114.56     20.31 o
  -4   5   5      231.87      245.44     36.92 o
  -3   5   5      520.56      540.03     30.83 o
  -2   5   5        1.46       -0.39     11.21 o
  -1   5   5        8.81       -6.69     15.03 o
   0   5   5     1006.14      936.73     53.16 o
   1   5   5     2010.04     1967.56     50.24 o
   2   5   5     1581.81     1469.65     43.99 o
   3   5   5        3.65       16.69     10.95 o
   4   5   5        6.49       10.18     21.75 o
   5   5   5       67.62       75.48     17.47 o
   6   5   5      793.47      700.41     34.41 o
   7   5   5       81.58       97.08     19.79 o
   8   5   5      122.42      180.58     35.58 o
   9   5   5      308.60      194.23     37.37 o
  10   5   5       31.86       16.41     22.13 o
  -6   6   5      146.43      171.20     33.03 o
  -5   6   5      444.63      446.92     49.09 o
  -4   6   5      378.43      399.28     45.23 o
  -3   6   5      504.43      403.28     45.23 o
  -2   6   5      356.04      362.05     42.06 o
  -1   6   5       48.25       68.95     22.48 o
   0   6   5      866.54      839.93     53.43 o
   1   6   5     3493.93     3560.61     70.28 o
   2   6   5     1145.95     1138.76     41.74 o
   3   6   5        2.20       30.06     18.13 o
   4   6   5     1184.08     1191.04     42.76 o
   5   6   5     1596.10     1544.19     57.05 o
   6   6   5     1214.40     1323.69     46.04 o
   7   6   5       27.92       28.10     14.41 o
   8   6   5      147.46      147.89     35.72 o
   9   6   5      301.44      376.04     49.09 o
  10   6   5      235.65      314.82     47.99 o
  -6   7   5      120.77      153.62     32.47 o
  -5   7   5      162.20      146.51     32.54 o
  -4   7   5      240.79      242.84     39.09 o
  -3   7   5        6.89       33.10     19.58 o
  -2   7   5     1469.29     1699.99     79.15 o
  -1   7   5      563.67      583.30     52.75 o
   0   7   5      551.63      596.47     51.44 o
   1   7   5       17.67       19.78     14.14 o
   2   7   5     1502.76     1373.26     47.62 o
   3   7   5      902.73      874.85     39.75 o
   4   7   5      986.53      944.63     40.23 o
   5   7   5      721.50      697.58     35.76 o
   6   7   5      421.93      392.43     30.06 o
   7   7   5       16.20       20.34     23.37 o
   8   7   5      214.54      294.68     45.92 o
   9   7   5       83.06       57.16     30.89 o
  10   7   5        9.08       51.44     29.58 o
  -5   8   5       23.58       22.75     21.24 o
  -4   8   5        0.61      -10.69     17.17 o
  -3   8   5      649.14      510.22     55.71 o
  -2   8   5      957.57      892.67     63.16 o
  -1   8   5       65.72       56.68     23.17 o
   0   8   5      118.11       77.60     41.82 o
   1   8   5      107.18      116.31     20.13 o
   2   8   5      142.27       94.97     19.16 o
   3   8   5        6.77       17.56     14.38 o
   4   8   5      336.43      316.20     41.92 o
   5   8   5       92.67       65.76     16.00 o
   6   8   5      537.57      481.50     95.70 o
   7   8   5     1249.70     1307.67     76.88 o
   8   8   5     1264.21     1180.74     76.95 o
   9   8   5      103.16      133.55     38.96 o
  -4   9   5      129.85      174.44     38.54 o
  -3   9   5      519.26      586.96     62.12 o
  -2   9   5      124.18       76.39     27.10 o
  -1   9   5       40.62       33.78     21.24 o
   0   9   5      136.11      120.73     44.54 o
   1   9   5      726.47      693.05     66.16 o
   2   9   5     1279.23     1233.83     48.64 o
   3   9   5      880.40      844.20     42.92 o
   4   9   5        0.42      -16.57     11.05 o
   5   9   5      458.55      458.96     33.39 o
   6   9   5      401.48      424.74     43.64 o
   7   9   5      468.21      425.41     54.19 o
   8   9   5      222.13      170.58     39.51 o
  -2  10   5       34.36       70.53     26.61 o
  -1  10   5       57.92       86.32     30.48 o
   0  10   5      264.73      270.48     46.20 o
   1  10   5      143.50      136.53     28.65 o
   2  10   5      454.88      406.93     34.72 o
   3  10   5       87.14       97.51     25.10 o
   4  10   5      122.44      166.15     46.09 o
   5  10   5      381.82      370.76     32.13 o
   6  10   5      316.30      309.09     50.06 o
   7  10   5       69.63       90.39     31.10 o
   0  11   5      210.68      276.21     50.40 o
   1  11   5       32.12       65.29     28.68 o
   2  11   5        0.13       -0.87     14.03 o
   3  11   5      287.28      327.87     33.71 o
   4  11   5      316.62      330.03     34.77 o
   5  11   5      252.66      238.33     26.87 o
  -3 -10   6       14.38       55.50     32.27 o
  -2 -10   6      302.37      268.42     47.57 o
  -1 -10   6      442.13      510.22     55.43 o
   1 -10   6       12.17      -12.76     26.06 o
   2 -10   6       19.83       74.67     28.68 o
   3 -10   6      366.68      364.53     54.33 o
   4 -10   6      219.64      333.36     52.61 o
  -4  -9   6        0.44       44.13     29.30 o
  -3  -9   6       81.18      166.92     41.37 o
  -2  -9   6      412.06      351.84     48.61 o
  -1  -9   6      323.10      366.60     48.68 o
   0  -9   6      121.63      120.66     31.99 o
   1  -9   6       17.75       19.93     23.93 o
   2  -9   6       40.20       23.72     28.20 o
   3  -9   6       94.91      123.21     36.40 o
   4  -9   6       38.47        6.07     24.27 o
   5  -9   6        3.81       18.13     27.51 o
   6  -9   6        0.68       23.37     31.16 o
  -5  -8   6       11.11      -16.34     26.82 o
  -4  -8   6       49.81       27.37     29.79 o
  -3  -8   6       47.78       45.02     28.34 o
  -2  -8   6      174.84      125.97     36.20 o
  -1  -8   6        5.71        4.96     21.51 o
   0  -8   6      224.08      216.66     25.37 o
   1  -8   6      156.83      175.45     24.04 o
   2  -8   6      346.02      320.95     44.33 o
   3  -8   6      444.86      470.85     52.33 o
   4  -8   6      315.44      415.55     53.37 o
   5  -8   6      152.65      260.00     45.09 o
   6  -8   6      181.98      123.49     36.34 o
   7  -8   6      211.02      236.49     45.57 o
  -6  -7   6       95.49       45.30     36.40 o
  -5  -7   6      324.99      362.60     53.78 o
  -4  -7   6      296.46      368.67     52.19 o
  -3  -7   6        7.02       -1.38     26.96 o
  -2  -7   6       10.95      -30.48     22.06 o
  -1  -7   6      341.33      300.41     42.68 o
   0  -7   6      453.55      485.64     32.18 o
   1  -7   6      169.39      173.18     23.94 o
   2  -7   6      258.49      266.76     41.09 o
   3  -7   6        7.58      -30.96     20.89 o
   4  -7   6       20.45       22.13     26.27 o
   5  -7   6      365.08      369.01     52.26 o
   6  -7   6        2.80       23.24     27.37 o
   7  -7   6       20.38        7.17     18.34 o
   8  -7   6       17.38       39.78     21.72 o
  -7  -6   6       64.25       61.23     41.64 o
  -6  -6   6      309.84      423.82     58.40 o
  -5  -6   6      568.86      495.94     61.64 o
  -4  -6   6      381.57      338.54     50.06 o
  -3  -6   6     1067.71     1013.26     66.53 o
  -2  -6   6     1165.80     1137.23     69.22 o
  -1  -6   6      193.11      160.70     22.43 o
   0  -6   6      594.41      697.66     36.34 o
   1  -6   6      182.12      149.13     22.87 o
   2  -6   6       31.49       32.54     18.54 o
   3  -6   6      504.15      552.41     52.12 o
   4  -6   6      487.35      506.42     53.92 o
   5  -6   6      902.87      986.17     67.02 o
   6  -6   6       51.07       46.06     25.44 o
   7  -6   6       24.43       33.92     26.55 o
   8  -6   6      184.77      190.09     41.37 o
   9  -6   6       73.53       95.51     26.30 o
  -7  -5   6        2.01       34.13     35.44 o
  -6  -5   6      126.29       81.43     36.75 o
  -5  -5   6      216.80      162.17     40.33 o
  -4  -5   6      203.80      205.05     44.13 o
  -3  -5   6      481.44      422.86     50.61 o
  -2  -5   6     1817.87     1794.72     79.64 o
  -1  -5   6     1141.15     1130.98     40.69 o
   0  -5   6       58.77       90.55     17.89 o
   1  -5   6        8.82       -3.17     13.67 o
   2  -5   6      692.53      729.22     33.40 o
   3  -5   6      228.04      189.12     21.49 o
   4  -5   6      522.73      497.46     50.19 o
   5  -5   6      141.24      116.38     34.54 o
   6  -5   6      277.41      181.47     39.02 o
   7  -5   6      598.63      471.12     53.37 o
   8  -5   6       72.68       48.90     20.57 o
   9  -5   6       46.30       82.34     33.75 o
  -7  -4   6      179.94      161.82     45.37 o
  -6  -4   6      136.42      125.14     40.40 o
  -5  -4   6        8.90       -0.62     28.68 o
  -4  -4   6      523.27      514.42     54.12 o
  -3  -4   6       95.37       69.43     28.96 o
  -2  -4   6       70.20       87.43     27.65 o
  -1  -4   6        0.73        1.76     13.16 o
   0  -4   6        1.10        2.09     13.13 o
   1  -4   6      492.97      514.94     28.05 o
   2  -4   6     1390.03     1313.54     40.66 o
   3  -4   6       98.28       99.87     24.68 o
   4  -4   6       90.15       83.36     24.41 o
   5  -4   6      497.50      557.10     52.12 o
   6  -4   6     2542.50     2371.82     95.49 o
   7  -4   6     1655.02     1546.76     64.64 o
   8  -4   6      160.51      163.57     26.71 o
   9  -4   6       67.52       91.77     31.30 o
  10  -4   6       23.63       27.94     17.12 o
  -8  -3   6      258.78      304.34     54.61 o
  -7  -3   6      169.15      210.09     45.99 o
  -6  -3   6       19.30       33.65     32.13 o
  -5  -3   6       20.98       48.82     30.34 o
  -4  -3   6     1061.94     1205.90     70.53 o
  -3  -3   6      159.70      195.33     37.58 o
  -2  -3   6       14.42       -1.95     13.18 o
  -1  -3   6      883.77     1000.07     36.26 o
   0  -3   6      967.69      842.08     33.71 o
   1  -3   6     2633.69     2516.16     52.87 o
   2  -3   6     1406.54     1593.42     46.40 o
   3  -3   6      131.28      107.69     16.22 o
   4  -3   6       18.63       16.48     24.41 o
   5  -3   6     1164.68     1135.37     64.47 o
   6  -3   6     1574.26     1528.65     77.29 o
   7  -3   6     1520.01     1469.83     54.48 o
   8  -3   6      360.29      351.40     45.68 o
   9  -3   6      178.08      141.16     26.06 o
  10  -3   6      169.68      182.83     28.23 o
  -8  -2   6        0.16       39.71     33.65 o
  -7  -2   6       35.43       10.14     32.20 o
  -6  -2   6      262.93      323.99     48.88 o
  -5  -2   6      212.04      183.95     40.20 o
  -4  -2   6      427.72      376.73     44.47 o
  -3  -2   6      131.82       67.57     28.89 o
  -2  -2   6      111.46      172.34     19.19 o
  -1  -2   6      531.94      472.08     27.09 o
   0  -2   6     1303.82     1325.28     38.93 o
   1  -2   6     2318.79     2420.77     73.50 o
   2  -2   6     1029.00      900.46     50.68 o
   3  -2   6      506.58      453.89     41.44 o
   4  -2   6      535.21      472.16     44.13 o
   5  -2   6      318.40      303.85     40.47 o
   6  -2   6      191.44      182.97     29.48 o
   7  -2   6       16.35       32.49     19.85 o
   8  -2   6      237.06      181.15     27.35 o
   9  -2   6      249.15      239.85     63.98 o
  10  -2   6      254.55      302.76     33.83 o
  11  -2   6       12.72      -35.85     29.51 o
  -7  -1   6      256.30      293.86     48.54 o
  -6  -1   6      358.52      349.15     46.61 o
  -5  -1   6       48.48       88.60     29.72 o
  -4  -1   6       57.95      122.25     33.65 o
  -3  -1   6      132.89      155.55     33.65 o
  -2  -1   6      825.27      768.46     31.43 o
  -1  -1   6      857.86      834.12     31.68 o
   0  -1   6      885.69      851.03     44.33 o
   1  -1   6      567.77      542.21     40.13 o
   2  -1   6       25.42      -16.00     16.27 o
   3  -1   6     4662.53     4981.02    111.14 o
   4  -1   6     2202.64     2317.76     79.91 o
   5  -1   6      996.23      979.41     57.99 o
   6  -1   6       15.26        8.90     16.64 o
   7  -1   6      233.40      234.61     47.71 o
   8  -1   6       18.79       57.48     32.10 o
   9  -1   6      172.04      168.07     25.23 o
  10  -1   6       36.14       31.01     17.87 o
  11  -1   6       23.33       25.24     26.27 o
  -8   0   6       38.96       42.47     23.79 o
  -7   0   6       95.43       85.91     35.09 o
  -6   0   6       24.95       65.16     31.85 o
  -5   0   6      116.12      131.90     33.58 o
  -4   0   6      837.76      746.43     53.37 o
  -3   0   6     2195.70     2061.10     57.71 o
  -2   0   6     1376.45     1378.17     50.16 o
  -1   0   6        2.22      -12.55     12.27 o
   0   0   6        0.55       -9.38     13.51 o
   1   0   6      536.73      467.47     37.03 o
   2   0   6     2038.49     2079.48     69.98 o
   3   0   6     2393.13     2573.97     79.43 o
   4   0   6      677.78      712.58     48.13 o
   5   0   6        5.70       13.03     22.62 o
   6   0   6      163.66      198.15     40.02 o
   7   0   6      879.46      905.62     42.50 o
   8   0   6      183.26      208.20     30.85 o
   9   0   6      540.10      527.87     59.92 o
  10   0   6       84.75       85.98     20.98 o
  11   0   6      114.20      110.66     37.37 o
  -8   1   6      296.09      306.82     50.68 o
  -7   1   6      463.43      421.14     52.75 o
  -6   1   6      225.92      202.43     39.65 o
  -5   1   6      457.47      551.24     49.16 o
  -4   1   6      626.68      667.28     52.12 o
  -3   1   6      345.41      352.09     24.52 o
  -2   1   6       15.51       33.37     16.13 o
  -1   1   6      121.71       97.98     20.82 o
   0   1   6     1268.04     1218.87     51.92 o
   1   1   6     2888.53     2899.96     79.43 o
   2   1   6      911.22      862.89     46.82 o
   3   1   6       12.34       43.64     20.13 o
   4   1   6      215.61      197.12     30.68 o
   5   1   6      701.91      668.94     47.64 o
   6   1   6      238.81      244.61     19.12 o
   7   1   6       29.71       48.92     13.81 o
   8   1   6        4.44        6.01     14.49 o
   9   1   6       10.78       -1.11     14.43 o
  10   1   6      463.32      440.30     54.26 o
  11   1   6      273.90      390.45     55.09 o
  -7   2   6      163.97      127.69     35.72 o
  -5   2   6     1353.34     1463.15     70.88 o
  -4   2   6     1760.79     1904.47     51.15 o
  -3   2   6      313.10      283.72     34.89 o
  -2   2   6      115.31       96.60     23.37 o
  -1   2   6      271.26      244.90     30.61 o
   0   2   6     1472.41     1517.89     59.64 o
   1   2   6     2744.09     2785.23     81.08 o
   2   2   6      525.61      551.79     39.44 o
   3   2   6      654.77      754.78     45.37 o
   4   2   6      333.65      338.20     24.66 o
   5   2   6      468.67      478.04     63.36 o
   6   2   6      240.67      265.85     19.39 o
   7   2   6     1524.95     1391.54     37.64 o
   8   2   6      106.29      116.55     18.18 o
   9   2   6      157.25      182.03     25.30 o
  10   2   6      625.51      624.39     59.36 o
  11   2   6      102.71      137.34     37.30 o
  -7   3   6      268.87      264.69     45.92 o
  -6   3   6      446.99      421.48     52.26 o
  -4   3   6       78.56      103.99     25.72 o
  -3   3   6       42.37        6.55     19.24 o
  -2   3   6       86.94      115.83     27.17 o
   0   3   6     2048.41     2091.96     75.64 o
   1   3   6      391.48      416.58     37.85 o
   2   3   6      295.15      313.51     33.72 o
   3   3   6      396.92      336.93     24.99 o
   4   3   6      858.68     1027.01     37.33 o
   5   3   6     1321.68     1191.94     40.59 o
   6   3   6       68.06       85.09     14.10 o
   7   3   6      569.03      575.23     26.57 o
   8   3   6     1547.73     1472.96     39.94 o
   9   3   6      164.14      178.70     23.95 o
  10   3   6        7.81       -0.62     20.55 o
  11   3   6        3.03      -24.41     16.27 o
  -7   4   6      271.92      267.04     48.19 o
  -6   4   6      127.27       69.78     29.92 o
  -5   4   6        0.94       -5.93     18.34 o
  -4   4   6      558.59      553.44     33.40 o
  -3   4   6     1070.76     1009.88     57.92 o
  -2   4   6     1306.67     1234.72     61.43 o
  -1   4   6       20.70       20.68     19.17 o
   0   4   6        1.81      -16.62     15.24 o
   1   4   6      297.37      338.95     38.40 o
   2   4   6     1863.11     2004.94     74.88 o
   3   4   6      159.76      156.86     30.75 o
   4   4   6      107.95       96.46     17.52 o
   5   4   6        8.50       25.30     15.00 o
   6   4   6        1.84        6.81     14.32 o
   7   4   6      409.86      347.36     32.16 o
   8   4   6      593.69      664.51     37.71 o
   9   4   6      145.30      140.03     33.16 o
  10   4   6       84.88      106.46     31.79 o
  -5   5   6       14.48       17.31     18.34 o
  -4   5   6       14.20       -6.07     15.31 o
  -3   5   6      333.42      319.02     39.78 o
  -2   5   6      980.11      867.71     55.09 o
  -1   5   6       93.16      122.45     27.92 o
   0   5   6      228.96      183.88     33.37 o
   1   5   6     4866.42     5164.63    123.42 o
   2   5   6     1919.35     2004.58     54.54 o
   3   5   6       48.64       59.69     16.35 o
   4   5   6        8.01       10.32     13.32 o
   5   5   6       54.97       53.70     22.06 o
   6   5   6      277.26      281.86     27.56 o
   7   5   6     1435.24     1422.86     93.53 o
   8   5   6      217.46      226.36     47.85 o
   9   5   6        4.17       10.62     24.55 o
  10   5   6       32.72       38.89     26.20 o
  -5   6   6      109.26      150.51     32.89 o
  -4   6   6      937.55      917.01     61.36 o
  -3   6   6      968.48     1026.91     63.57 o
  -2   6   6       37.99       27.79     19.03 o
  -1   6   6      984.42      848.68     58.12 o
   0   6   6      286.67      259.11     38.89 o
   1   6   6      703.83      767.26     55.16 o
   2   6   6        3.50        2.90     13.59 o
   3   6   6        6.55       -2.50     12.43 o
   4   6   6        1.95      -13.91     13.62 o
   5   6   6        5.89       -8.19     11.07 o
   6   6   6      124.45       99.67     21.68 o
   7   6   6        1.53       -7.06     13.86 o
   8   6   6      118.92      103.77     33.85 o
   9   6   6      153.24      106.46     31.79 o
  10   6   6       11.92      -25.10     20.41 o
  -5   7   6       56.03       39.85     20.34 o
  -4   7   6       49.54       58.95     24.75 o
  -3   7   6       44.84       40.33     21.51 o
  -2   7   6      515.77      490.29     52.47 o
  -1   7   6      923.00      863.92     59.92 o
   0   7   6      172.98      171.06     32.54 o
   1   7   6       32.60       69.36     27.37 o
   2   7   6       60.05       84.79     18.91 o
   3   7   6       34.04       39.71     15.38 o
   4   7   6      562.96      525.51     36.40 o
   5   7   6      175.61      176.99     22.40 o
   6   7   6       39.37       35.14     27.27 o
   7   7   6        2.46       13.41     13.98 o
   8   7   6      381.10      389.35     52.33 o
   9   7   6      175.29       72.81     33.51 o
  10   7   6        2.22      -17.51     22.68 o
  -4   8   6        0.08       16.62     17.17 o
  -3   8   6      457.82      470.36     55.16 o
  -2   8   6     1192.54     1332.08     78.12 o
  -1   8   6      560.61      491.74     55.16 o
   0   8   6       24.26        8.55     17.72 o
   1   8   6       69.90       36.59     27.72 o
   2   8   6       15.74        4.76     12.87 o
   3   8   6      657.70      699.95     98.56 o
   4   8   6      873.59      822.61     40.32 o
   5   8   6       28.15       41.67     26.55 o
   6   8   6      187.81      162.87     22.81 o
   7   8   6      600.85      450.85     53.85 o
   8   8   6      371.75      394.25     52.81 o
   9   8   6       46.17      113.97     35.85 o
  -3   9   6      208.70      207.81     41.37 o
  -2   9   6      266.86      293.17     49.57 o
  -1   9   6       15.15        1.38     16.75 o
   0   9   6       90.32      132.86     35.09 o
   1   9   6      142.58      146.47     26.86 o
   2   9   6      131.02      143.12     23.68 o
   3   9   6      352.17      495.56     37.55 o
   4   9   6       34.32       64.81     16.70 o
   5   9   6      139.72      157.07     26.96 o
   6   9   6      215.88      269.93     29.42 o
   7   9   6      143.51      164.17     37.16 o
   8   9   6       52.23       80.88     29.85 o
  -1  10   6        4.24        9.31     16.62 o
   0  10   6      264.01      263.73     48.40 o
   1  10   6      296.35      349.05     34.27 o
   2  10   6      142.87      144.97     25.51 o
   3  10   6       61.46       59.95     42.71 o
   4  10   6      202.48      229.83     56.85 o
   5  10   6      365.18      390.05     33.98 o
   6  10   6      275.73      330.34     31.46 o
   7  10   6        1.16       42.33     24.48 o
   2  11   6        0.08      -18.97     12.64 o
   3  11   6       40.73       24.49     16.66 o
   4  11   6      389.11      327.78     48.54 o
  -1 -10   7      167.46      113.49     36.20 o
   2 -10   7        2.51       17.58     26.34 o
   3 -10   7        0.73       27.58     29.17 o
  -3  -9   7       72.50       17.86     27.58 o
  -2  -9   7       82.10       65.71     32.89 o
  -1  -9   7      194.03      129.83     36.40 o
   0  -9   7        0.50        2.21     23.10 o
   1  -9   7       42.51       42.20     27.10 o
   2  -9   7      257.54      244.56     43.23 o
   3  -9   7      278.16      310.96     48.61 o
   4  -9   7       75.26       70.26     32.41 o
   5  -9   7        3.96        6.62     24.13 o
  -4  -8   7      438.70      333.43     53.16 o
  -3  -8   7      242.90      289.58     49.37 o
  -2  -8   7      226.00      229.94     43.85 o
  -1  -8   7      152.72       82.67     34.89 o
   0  -8   7      174.60      146.10     35.92 o
   1  -8   7      216.80      183.64     26.07 o
   2  -8   7      252.51      260.07     44.06 o
   3  -8   7      232.46      222.91     44.06 o
   4  -8   7      117.22      153.06     39.09 o
   5  -8   7       72.88       32.68     30.68 o
   6  -8   7       56.65       21.99     26.68 o
  -5  -7   7      136.29      134.66     40.13 o
  -4  -7   7       83.77       85.50     37.23 o
  -3  -7   7      122.87      139.55     37.85 o
  -2  -7   7      108.53       95.56     31.51 o
  -1  -7   7       18.24       27.92     24.89 o
   0  -7   7      491.12      483.65     33.70 o
   1  -7   7      565.29      594.17     36.27 o
   2  -7   7      502.85      619.22     55.71 o
   3  -7   7      283.84      240.90     41.02 o
   4  -7   7       74.52       72.05     31.30 o
   5  -7   7        6.30       -3.10     26.27 o
   6  -7   7      482.08      643.42     64.47 o
   7  -7   7      106.53      123.62     33.99 o
   8  -7   7       36.97        6.00     23.17 o
  -6  -6   7       38.73       33.37     40.40 o
  -5  -6   7      342.67      404.38     60.33 o
  -4  -6   7      239.62      248.49     48.06 o
  -3  -6   7      291.16      225.46     44.89 o
  -2  -6   7        2.14       14.96     25.03 o
  -1  -6   7      252.37      319.02     44.68 o
   0  -6   7      485.53      452.64     32.51 o
   1  -6   7       31.27       39.39     17.44 o
   2  -6   7      245.13      276.91     27.46 o
   3  -6   7       51.99       48.33     30.27 o
   4  -6   7       56.42       47.37     28.20 o
   5  -6   7        4.60        1.24     27.79 o
   6  -6   7       50.88      146.72     40.40 o
   7  -6   7      261.25      246.21     45.44 o
   8  -6   7      127.51       76.88     29.51 o
  -6  -5   7      125.67      254.90     50.68 o
  -5  -5   7      250.16      305.85     52.26 o
  -4  -5   7       47.71       74.53     35.51 o
  -3  -5   7      466.07      429.89     52.68 o
  -2  -5   7     1299.74     1243.89     72.33 o
  -1  -5   7      354.83      339.71     42.54 o
   0  -5   7      157.69      158.51     22.52 o
   1  -5   7        1.76       -0.69     19.06 o
   2  -5   7       19.24       -1.66     15.09 o
   3  -5   7       13.92       -1.39     14.99 o
   4  -5   7        6.60      -15.44     25.03 o
   5  -5   7       82.03       68.67     33.72 o
   6  -5   7       29.23       26.68     27.10 o
   7  -5   7      487.40      500.15     57.78 o
   8  -5   7       67.26      113.28     36.20 o
   9  -5   7       58.64      118.80     34.68 o
  -7  -4   7      146.64      190.30     48.33 o
  -6  -4   7      233.74      233.39     49.57 o
  -5  -4   7       40.37       36.27     32.75 o
  -4  -4   7       39.90       77.50     32.20 o
  -3  -4   7     1040.58     1070.56     66.60 o
  -2  -4   7      114.90      140.59     33.65 o
  -1  -4   7       88.60      122.13     20.00 o
   0  -4   7       79.05       62.90     17.44 o
   1  -4   7      130.07      113.29     32.27 o
   2  -4   7      773.49      825.66     38.99 o
   3  -4   7      776.77      766.47     34.79 o
   4  -4   7      101.54       96.46     18.54 o
   5  -4   7        0.07       19.72     28.54 o
   6  -4   7      179.95      134.17     35.85 o
   7  -4   7      158.49      258.42     44.13 o
   8  -4   7       12.09       11.03     24.13 o
   9  -4   7       25.00        8.41     19.34 o
  10  -4   7       10.81       38.30     33.20 o
  -7  -3   7       62.37       71.64     38.68 o
  -6  -3   7        3.16       25.44     30.27 o
  -5  -3   7      115.46      113.83     39.09 o
  -4  -3   7      161.62      139.90     37.30 o
  -3  -3   7     1149.10     1185.98     71.57 o
  -2  -3   7      109.04      135.90     31.58 o
  -1  -3   7      157.78      147.83     21.48 o
   0  -3   7      266.00      267.49     24.47 o
   1  -3   7       32.64       69.90     18.12 o
   2  -3   7      189.20      137.23     19.48 o
   3  -3   7      199.73      204.13     22.23 o
   4  -3   7      236.87      263.45     41.51 o
   5  -3   7      102.52      100.32     35.44 o
   6  -3   7     1259.10     1249.75     73.64 o
   7  -3   7      466.36      313.51     46.06 o
   8  -3   7       89.23      111.80     24.08 o
   9  -3   7        0.42      -12.38     14.72 o
  10  -3   7       19.17       46.55     20.14 o
  -7  -2   7        9.83       25.17     32.75 o
  -6  -2   7        9.79       27.44     33.03 o
  -5  -2   7      275.62      307.23     47.99 o
  -4  -2   7      620.79      820.69     60.05 o
  -3  -2   7     1103.30     1050.77     63.50 o
  -2  -2   7      305.87      295.10     25.24 o
  -1  -2   7      344.36      382.44     27.37 o
   0  -2   7      284.02      308.54     30.68 o
   1  -2   7      226.11      166.17     32.13 o
   2  -2   7       90.31      141.96     31.16 o
   3  -2   7      675.74      812.55     58.19 o
   4  -2   7     1860.80     1903.73     83.22 o
   5  -2   7      942.69      929.84     62.26 o
   6  -2   7      771.64      817.66     62.95 o
   7  -2   7        3.43       11.65     27.92 o
   8  -2   7       56.84       24.24     31.82 o
   9  -2   7      161.74      153.09     26.89 o
  10  -2   7       61.13       88.93     30.96 o
  -7  -1   7        5.31      -22.41     27.17 o
  -6  -1   7      404.52      415.55     53.23 o
  -5  -1   7      202.75      177.96     40.27 o
  -4  -1   7      289.91      225.32     41.02 o
  -3  -1   7       63.72      118.80     34.34 o
  -2  -1   7      359.16      416.75     58.95 o
  -1  -1   7       41.14       41.78     15.96 o
   0  -1   7      237.97      201.47     30.13 o
   1  -1   7      876.69      931.35     53.37 o
   2  -1   7      104.50      105.01     29.51 o
   3  -1   7     1195.02     1201.28     63.64 o
   4  -1   7     1750.69     1740.11     76.39 o
   5  -1   7      335.36      281.52     40.89 o
   6  -1   7      148.38      107.28     35.85 o
   7  -1   7      240.94      231.05     29.16 o
   8  -1   7       37.11       35.36     24.96 o
   9  -1   7      277.55      265.59     31.30 o
  10  -1   7      298.03      334.01     35.69 o
  11  -1   7      115.06      119.49     39.37 o
  -6   0   7      126.48      166.79     39.30 o
  -5   0   7       35.03       16.34     23.51 o
  -4   0   7      291.66      317.16     45.92 o
  -3   0   7     1433.34     1492.80     73.98 o
  -2   0   7     1250.33     1173.69     58.33 o
  -1   0   7      770.60      716.72     43.71 o
   0   0   7      440.24      488.15     39.23 o
   1   0   7       53.34       59.50     24.82 o
   2   0   7     3933.44     3753.75     98.11 o
   3   0   7     3236.22     3355.02     97.08 o
   4   0   7     1277.12     1339.18     66.26 o
   5   0   7       13.60       19.24     26.82 o
   6   0   7       64.82       85.43     31.44 o
   7   0   7      381.21      433.40     34.62 o
   8   0   7       48.53       79.86     34.23 o
   9   0   7       19.75       47.57     19.18 o
  10   0   7        0.17        8.81     16.87 o
  11   0   7        5.01       20.27     27.72 o
  -6   1   7       11.92      -32.27     21.51 o
  -5   1   7      287.17      277.17     43.16 o
  -4   1   7      418.83      451.47     48.06 o
  -3   1   7      326.08      320.20     48.88 o
  -2   1   7      112.38       95.63     23.51 o
  -1   1   7      358.29      330.26     34.41 o
   0   1   7        2.68       20.55     17.24 o
   1   1   7       73.13       50.06     21.10 o
   2   1   7      653.77      616.53     44.75 o
   3   1   7       45.39       10.62     22.82 o
   4   1   7      347.92      378.73     42.68 o
   5   1   7      527.68      449.61     45.99 o
   6   1   7      502.63      458.51     48.88 o
   7   1   7      462.96      450.85     33.89 o
   8   1   7      777.23      774.90     53.99 o
   9   1   7       19.22       26.44     18.57 o
  10   1   7        2.41       38.69     18.17 o
  11   1   7      333.01      496.43     61.71 o
  -7   2   7       43.11       19.17     21.17 o
  -5   2   7      112.00      178.09     37.85 o
  -4   2   7       58.18      112.87     30.89 o
  -3   2   7       61.41       87.63     25.17 o
  -2   2   7        2.16      -20.82     14.96 o
  -1   2   7       13.69       18.68     17.65 o
   0   2   7     1131.65     1131.85     58.40 o
   1   2   7     1626.01     1660.07     69.57 o
   2   2   7      886.90      963.27     55.92 o
   3   2   7      261.26      222.84     33.92 o
   4   2   7      398.28      380.73     41.37 o
   5   2   7      565.08      593.30     49.37 o
   6   2   7      409.35      416.34     30.42 o
   7   2   7      323.70      305.94     22.79 o
   8   2   7       64.59       60.03     15.23 o
   9   2   7      575.39      597.31     48.33 o
  10   2   7      214.42      228.15     42.61 o
  11   2   7      271.86      228.98     43.58 o
  -6   3   7      362.82      414.93     52.81 o
  -4   3   7        6.93       21.79     23.17 o
  -3   3   7        5.45        1.52     22.82 o
  -2   3   7       43.74       41.64     25.86 o
  -1   3   7      569.48      633.15     50.95 o
   0   3   7     1112.60     1186.87     61.02 o
   1   3   7      990.70      885.09     55.78 o
   2   3   7      363.09      367.84     41.09 o
   3   3   7     1201.33     1066.08     58.47 o
   4   3   7      379.03      369.49     42.27 o
   5   3   7      228.59      193.94     30.85 o
   6   3   7       18.06       24.23     15.83 o
   7   3   7      265.02      294.03     21.99 o
   8   3   7     1270.06     1231.50     38.16 o
   9   3   7      674.50      655.57     35.74 o
  10   3   7      194.70      274.83     43.30 o
  -5   4   7       61.52       61.43     26.75 o
  -4   4   7        5.44       -8.62     15.58 o
  -3   4   7       47.46       39.71     19.86 o
  -2   4   7      316.85      318.20     38.75 o
  -1   4   7      571.60      561.38     57.02 o
   0   4   7     1140.75      985.61     62.81 o
   1   4   7      351.42      376.32     43.37 o
   2   4   7     1095.39     1153.99     62.88 o
   3   4   7     2821.40     2811.78     95.08 o
   4   4   7     2136.09     2395.99     61.25 o
   5   4   7      560.77      538.15     34.10 o
   6   4   7       13.38       13.70     15.49 o
   7   4   7      223.07      242.86     26.91 o
   8   4   7     1010.25      989.17     43.29 o
   9   4   7      713.97      694.01     40.74 o
  -4   5   7        4.45       45.71     18.55 o
  -3   5   7      553.28      576.48     51.99 o
  -2   5   7      640.28      549.38     52.12 o
  -1   5   7      359.50      411.97     46.68 o
   1   5   7     2582.33     2646.23    100.94 o
   2   5   7     2996.62     3207.47    107.63 o
   3   5   7      808.74      885.00     40.62 o
   4   5   7      399.45      298.75     28.87 o
   5   5   7      115.76      115.34     20.95 o
   6   5   7        3.83       12.05     17.00 o
   7   5   7      247.92      250.24     42.47 o
   8   5   7      653.86      649.34     58.05 o
   9   5   7        4.00      -15.38     20.75 o
  10   5   7       52.89       51.57     25.65 o
  -4   6   7      219.93      227.25     38.13 o
  -3   6   7      595.55      613.23     57.02 o
  -2   6   7       22.76       70.74     23.86 o
  -1   6   7       22.98       45.02     21.58 o
   0   6   7      533.53      580.13     55.50 o
   2   6   7       64.50       43.58     24.27 o
   3   6   7       24.73       35.81     25.34 o
   4   6   7      236.92      232.99     47.82 o
   5   6   7      839.79      842.42     40.68 o
   6   6   7     1378.63     1355.78     65.95 o
   7   6   7     1458.31     1347.53     50.95 o
   8   6   7      347.19      285.26     30.54 o
   9   6   7       95.62      138.10     33.23 o
  10   6   7      145.72      216.29     41.37 o
  -4   7   7      114.35      107.21     30.96 o
  -3   7   7       36.55       45.23     22.06 o
  -2   7   7       37.70       51.23     23.24 o
  -1   7   7      660.92      568.06     56.40 o
   0   7   7     2600.25     2245.30     97.70 o
   1   7   7      469.59      441.75     51.16 o
   2   7   7      887.29      925.49     67.98 o
   3   7   7       28.51       57.85     17.07 o
   4   7   7      829.87      823.19     42.82 o
   5   7   7      418.33      456.65     67.57 o
   6   7   7      353.30      351.96     32.20 o
   7   7   7       30.89       18.18     14.18 o
   8   7   7       11.51       32.41     24.55 o
   9   7   7      142.45      122.59     36.27 o
  -3   8   7      170.84      157.82     36.06 o
  -2   8   7      371.65      297.24     47.37 o
  -1   8   7      820.63      792.97     68.05 o
   0   8   7      188.80      192.92     39.99 o
   1   8   7        1.17      -29.27     19.51 o
   2   8   7      104.45       83.20     20.84 o
   3   8   7      140.29      176.69     25.19 o
   4   8   7      562.63      619.55     39.76 o
   5   8   7      299.67      294.18     30.57 o
   6   8   7        9.47      -13.26     10.44 o
   7   8   7      109.80       95.37     20.77 o
   8   8   7       63.45       23.17     27.03 o
  -2   9   7      415.10      479.05     60.26 o
  -1   9   7      377.92      355.22     52.54 o
   0   9   7       20.71       17.37     18.20 o
   1   9   7      162.28      105.01     34.06 o
   2   9   7      189.62      148.59     24.97 o
   3   9   7      299.21      364.71     35.18 o
   4   9   7      209.79      196.38     28.72 o
   5   9   7        0.08       -4.08     28.27 o
   6   9   7      150.34      142.07     39.13 o
   7   9   7      151.25      153.59     24.09 o
   0  10   7      634.26      696.03     71.98 o
   1  10   7      360.75      461.13     62.26 o
   2  10   7      180.80      158.93     26.69 o
   3  10   7       37.94       48.88     24.96 o
   4  10   7        0.34        3.65     12.06 o
   5  10   7      415.76      445.51     37.29 o
   6  10   7      338.55      294.88     31.69 o
  -2  -9   8       58.66       71.36     31.99 o
  -1  -9   8      103.35       95.42     34.41 o
   0  -9   8       38.58       -9.31     22.68 o
   2  -9   8      133.32      167.75     38.89 o
   3  -9   8      305.10      307.37     49.57 o
   4  -9   8      103.24      106.73     36.20 o
  -3  -8   8      200.03       99.22     37.71 o
  -2  -8   8       14.36      -16.27     25.44 o
  -1  -8   8       77.37      129.42     36.40 o
   0  -8   8       10.14       19.99     25.24 o
   1  -8   8      352.19      366.13     33.24 o
   2  -8   8      666.40      610.40     58.54 o
   3  -8   8      381.60      375.28     52.12 o
   4  -8   8      228.01      222.29     45.02 o
   5  -8   8      101.80      109.77     34.75 o
   6  -8   8        1.66       24.55     32.96 o
  -4  -7   8      298.68      280.69     50.47 o
  -3  -7   8      573.97      523.39     60.74 o
  -2  -7   8      457.71      412.03     53.78 o
  -1  -7   8        7.87        2.34     24.82 o
   0  -7   8      146.83      172.99     37.71 o
   1  -7   8      887.65      887.45     43.94 o
   2  -7   8      251.99      326.06     46.82 o
   3  -7   8       36.68       30.41     30.75 o
   4  -7   8       24.13       31.99     29.65 o
   5  -7   8       49.24       43.44     28.89 o
   6  -7   8      250.93      246.08     50.06 o
   7  -7   8      232.55      183.61     45.44 o
  -5  -6   8       40.02      -18.48     32.89 o
  -4  -6   8      101.71      180.99     41.64 o
  -3  -6   8        8.20       15.17     24.55 o
  -2  -6   8       81.57       83.98     33.30 o
  -1  -6   8      213.19      200.36     39.02 o
   0  -6   8      338.37      355.50     44.40 o
   1  -6   8      640.22      622.13     51.09 o
   2  -6   8        1.72       -4.98     13.38 o
   3  -6   8       25.24       31.58     29.65 o
   4  -6   8      165.19      180.58     39.65 o
   5  -6   8      861.69      788.28     70.19 o
   6  -6   8      942.34     1132.89     79.70 o
   7  -6   8      173.64      202.29     43.64 o
   8  -6   8      101.92      133.07     35.99 o
  -5  -5   8       64.87       88.60     41.51 o
  -4  -5   8      144.61      183.75     45.30 o
  -3  -5   8       43.87       35.58     29.92 o
  -2  -5   8      996.92     1126.48     71.71 o
  -1  -5   8      791.36      772.56     57.64 o
   0  -5   8      819.24      786.54     62.26 o
   1  -5   8      320.14      295.96     28.32 o
   2  -5   8       17.83       15.20     22.37 o
   3  -5   8       13.91        9.26     15.61 o
   4  -5   8      145.96      173.96     39.99 o
   5  -5   8      391.90      459.47     55.71 o
   6  -5   8      541.14      445.89     57.78 o
   7  -5   8       64.75       40.54     27.23 o
   8  -5   8       32.59       47.64     30.75 o
   9  -5   8       69.52      101.70     33.16 o
  -6  -4   8       62.13       41.64     38.75 o
  -5  -4   8       10.14       40.68     34.96 o
  -4  -4   8       14.89      -25.17     26.55 o
  -3  -4   8      237.41      250.28     42.89 o
  -2  -4   8      864.50      941.14     65.22 o
  -1  -4   8      104.47       92.46     30.20 o
   0  -4   8      243.93      217.95     32.23 o
   1  -4   8       46.21       43.02     17.74 o
   2  -4   8       66.00       78.85     19.38 o
   3  -4   8      213.28      214.74     27.20 o
   4  -4   8       13.88       32.15     16.69 o
   5  -4   8       18.57        4.55     29.44 o
   6  -4   8       68.82       67.91     33.99 o
   7  -4   8      734.71      729.95     65.43 o
   8  -4   8      419.51      344.60     52.33 o
   9  -4   8       53.50       61.09     32.54 o
  -6  -3   8        0.30        6.83     32.47 o
  -5  -3   8        0.59       13.79     28.89 o
  -4  -3   8       70.63       96.73     38.34 o
  -3  -3   8      501.38      463.75     53.43 o
  -2  -3   8      788.43      784.42     58.74 o
  -1  -3   8      127.24      101.43     21.65 o
   0  -3   8        8.46       18.54     24.48 o
   1  -3   8       65.49       84.18     20.03 o
   2  -3   8      826.84      854.45     39.58 o
   3  -3   8      709.39      667.07     35.77 o
   4  -3   8       99.01       85.29     37.71 o
   5  -3   8      179.06      155.55     40.82 o
   6  -3   8      434.86      379.49     51.44 o
   7  -3   8      264.17      245.87     44.40 o
   8  -3   8       12.83       45.23     28.20 o
   9  -3   8       32.15       50.81     30.48 o
  10  -3   8      108.82      140.32     29.25 o
  -6  -2   8       75.54      141.69     41.51 o
  -5  -2   8      246.25      297.86     50.19 o
  -4  -2   8      810.73      891.57     67.43 o
  -3  -2   8      461.29      436.99     52.12 o
  -2  -2   8        2.91        6.27     26.82 o
  -1  -2   8     1257.14     1400.55     48.44 o
   0  -2   8      100.02       81.54     19.63 o
   1  -2   8      437.23      506.91     46.61 o
   2  -2   8      413.55      398.24     45.30 o
   3  -2   8       48.75       76.95     34.06 o
   4  -2   8      260.40      189.40     41.64 o
   5  -2   8     1607.84     1624.56     84.46 o
   6  -2   8      790.91      875.23     65.43 o
   7  -2   8      305.80      256.00     43.92 o
   8  -2   8       43.58       55.92     29.99 o
   9  -2   8      173.96      250.21     46.13 o
  10  -2   8      167.91      205.95     32.21 o
  -6  -1   8      321.34      341.22     54.33 o
  -5  -1   8      240.12      288.75     50.13 o
  -4  -1   8       57.86       65.02     32.68 o
  -3  -1   8      166.67      237.11     43.09 o
  -2  -1   8      615.39      641.63     55.02 o
  -1  -1   8     1800.89     1688.34     50.77 o
   0  -1   8      296.33      325.78     38.20 o
   1  -1   8      171.92      135.62     32.47 o
   2  -1   8       66.76       70.95     28.82 o
   3  -1   8      553.41      631.08     55.30 o
   4  -1   8     1409.99     1423.78     76.88 o
   5  -1   8     1072.66     1104.83     69.71 o
   6  -1   8      224.75      162.03     40.96 o
   7  -1   8       40.76       45.30     29.79 o
   8  -1   8      133.28      129.69     35.65 o
   9  -1   8      436.09      526.29     41.85 o
  10  -1   8      104.24      144.72     31.65 o
  -5   0   8      562.60      534.90     58.19 o
  -4   0   8        0.03      -19.03     25.10 o
  -3   0   8      193.01      223.81     41.16 o
  -2   0   8      530.18      581.02     65.95 o
  -1   0   8      834.51      746.30     48.75 o
   0   0   8      124.26       96.25     27.92 o
   1   0   8      195.66      160.30     32.34 o
   2   0   8      887.10      815.52     55.09 o
   3   0   8     1038.53     1016.92     66.40 o
   4   0   8      814.22      769.32     59.71 o
   5   0   8      174.67      177.61     39.78 o
   6   0   8      158.48      106.73     35.58 o
   7   0   8      433.94      384.39     49.99 o
   8   0   8       48.00       77.36     33.51 o
   9   0   8      255.60      234.72     31.12 o
  10   0   8        2.80        2.03     17.61 o
  -6   1   8       46.28       84.94     34.82 o
  -5   1   8       21.01       69.78     33.78 o
  -4   1   8      606.81      648.53     60.61 o
  -3   1   8      180.59      155.34     36.54 o
  -2   1   8      486.76      388.04     38.34 o
  -1   1   8      250.22      190.16     33.03 o
   0   1   8       42.04       45.85     23.65 o
   1   1   8      158.05      117.90     29.10 o
   2   1   8      241.46      194.36     35.78 o
   3   1   8     1272.94     1299.12     70.47 o
   4   1   8      591.04      656.87     55.09 o
   5   1   8       10.87        6.55     24.55 o
   6   1   8      923.43     1043.25     68.67 o
   7   1   8      828.44      794.08     64.54 o
   8   1   8       57.58      105.08     34.68 o
   9   1   8       50.28       56.81     20.13 o
  10   1   8      146.36      146.24     28.03 o
  11   1   8       26.25      -20.27     23.03 o
  -5   2   8      714.98      861.99     69.43 o
  -4   2   8     1330.66     1345.66     77.08 o
  -2   2   8        0.64       24.96     20.55 o
  -1   2   8      385.45      431.27     44.61 o
   0   2   8      224.80      213.46     36.13 o
   1   2   8      921.78      906.74     57.43 o
   2   2   8      189.62      185.88     34.34 o
   3   2   8       10.07       31.44     25.10 o
   4   2   8      394.18      375.22     44.89 o
   5   2   8      348.11      347.22     45.37 o
   6   2   8       87.46       44.26     28.61 o
   7   2   8       40.51       59.78     32.20 o
   8   2   8        2.36       18.20     26.61 o
   9   2   8        1.37       20.97     16.77 o
  10   2   8      172.62      177.10     28.11 o
  11   2   8       54.50       43.99     30.75 o
  -4   3   8      115.15      151.75     37.92 o
  -3   3   8        2.65       23.30     21.93 o
  -2   3   8       40.35       39.65     22.68 o
  -1   3   8      408.20      402.45     44.68 o
   0   3   8     1771.17     1773.97     79.91 o
   1   3   8     1391.25     1422.95     74.12 o
   2   3   8        6.16       39.44     26.27 o
   3   3   8      186.53      141.96     33.78 o
   4   3   8      812.33      816.48     57.43 o
   5   3   8      172.74      213.88     41.51 o
   6   3   8      292.46      250.08     41.51 o
   7   3   8        0.82        2.34     14.94 o
   8   3   8      138.93      134.16     24.03 o
   9   3   8      321.70      344.17     32.98 o
  -3   4   8       50.20       56.88     33.58 o
  -2   4   8      377.99      424.17     55.71 o
  -1   4   8      433.27      518.77     56.54 o
   0   4   8      331.14      378.39     47.92 o
   1   4   8      168.96      153.69     36.34 o
   2   4   8      240.50      222.91     39.37 o
   3   4   8      355.25      286.41     41.92 o
   4   4   8       21.58       -6.14     20.68 o
   5   4   8      730.63      625.50     55.16 o
   6   4   8      775.20      689.76     77.46 o
   7   4   8      375.40      387.36     39.78 o
   8   4   8      319.18      282.04     31.08 o
   9   4   8      206.48      213.59     29.48 o
  -2   5   8      212.27      351.50     65.57 o
  -1   5   8       80.46      107.01     37.71 o
   0   5   8       15.25        0.69     24.48 o
   1   5   8     1196.18     1277.95     78.33 o
   2   5   8      165.16      205.74     39.65 o
   3   5   8     1113.09     1087.04     67.78 o
   4   5   8       28.57        9.03     21.03 o
   5   5   8      199.60      238.25     28.21 o
   6   5   8      121.75      165.86     24.79 o
   7   5   8      559.88      543.11     47.71 o
   8   5   8      256.65      253.64     30.31 o
   9   5   8       69.44       73.69     23.03 o
  10   5   8        7.13       13.51     23.03 o
  -4   6   8      222.65      233.60     41.30 o
  -3   6   8      364.65      392.52     51.78 o
  -2   6   8      135.17      112.66     31.51 o
   0   6   8      528.78      662.52     74.53 o
   1   6   8      336.96      332.54     53.50 o
   2   6   8       79.79       42.47     24.89 o
   3   6   8      878.40      917.84     63.91 o
   4   6   8      132.10      142.13     23.57 o
   5   6   8      725.30      638.25     40.07 o
   6   6   8     1344.65     1156.43     49.85 o
   7   6   8      723.31      744.39     43.93 o
   8   6   8       89.49       67.33     22.65 o
   9   6   8        4.13        8.27     21.51 o
  -3   7   8        0.87       10.14     16.27 o
  -2   7   8        6.27       31.65     23.30 o
  -1   7   8      308.84      365.43     50.88 o
   1   7   8      542.91      844.89     82.67 o
   2   7   8        2.05       -0.55     18.96 o
   3   7   8       85.09      110.18     30.41 o
   4   7   8      701.77      616.02     41.07 o
   5   7   8      358.75      420.31     36.15 o
   6   7   8      156.43      171.00     25.51 o
   7   7   8       39.38       25.82     21.06 o
   8   7   8       32.98       63.06     19.32 o
   9   7   8        3.70      -12.62     19.86 o
  -2   8   8       16.55       28.41     21.03 o
  -1   8   8      482.62      410.59     57.16 o
   0   8   8      637.41      669.42     65.57 o
   2   8   8      117.54      164.79     39.78 o
   3   8   8      199.07      281.31     48.75 o
   4   8   8      439.00      453.79     37.54 o
   5   8   8      289.82      234.99     28.83 o
   6   8   8       15.66       12.32     28.17 o
   7   8   8      100.41      140.01     24.20 o
   8   8   8       58.60       50.13     28.41 o
   0   9   8        2.06        0.76     21.99 o
   1   9   8      193.61      225.05     46.06 o
   2   9   8      325.73      402.73     63.64 o
   3   9   8      257.81      343.57     55.85 o
   4   9   8      239.56      222.78     30.22 o
   5   9   8       45.90       18.98     15.48 o
   6   9   8       47.58       10.73     20.75 o
  -1  -8   9       16.36       -1.86     25.03 o
   0  -8   9        8.57       25.24     27.23 o
   2  -8   9      364.69      351.77     50.26 o
   3  -8   9        1.95       -7.10     25.99 o
   4  -8   9       18.73      -22.41     24.55 o
   5  -8   9       38.20       72.40     34.27 o
  -3  -7   9      425.48      365.29     56.19 o
  -2  -7   9       47.23        0.28     27.03 o
  -1  -7   9        7.77       -7.17     24.27 o
   0  -7   9      137.48      103.84     33.58 o
   1  -7   9      165.48      171.68     37.85 o
   2  -7   9       96.84      153.41     37.78 o
   3  -7   9       10.05       13.03     28.82 o
   4  -7   9       22.54       34.89     32.54 o
   5  -7   9       95.63      127.21     40.20 o
   6  -7   9      212.64      220.22     50.47 o
  -4  -6   9       44.60       -5.79     29.92 o
  -3  -6   9       38.34       41.85     31.65 o
  -2  -6   9       55.47       40.82     31.30 o
  -1  -6   9       55.35      108.04     35.65 o
   0  -6   9      356.15      428.72     50.26 o
   1  -6   9      580.42      550.89     37.14 o
   2  -6   9      467.32      426.56     51.19 o
   3  -6   9        0.88       -5.72     27.10 o
   4  -6   9       77.19       30.27     32.96 o
   5  -6   9       55.17       48.75     34.13 o
   6  -6   9       39.90       39.23     34.61 o
   7  -6   9        2.48        5.03     27.10 o
  -4  -5   9       26.70       27.03     32.89 o
  -3  -5   9        0.05      -29.79     23.51 o
  -2  -5   9      282.76      349.15     51.23 o
  -1  -5   9      526.01      466.92     52.61 o
   0  -5   9      170.18      224.15     39.44 o
   1  -5   9       59.66       76.86     37.51 o
   2  -5   9        4.82       20.01     17.54 o
   3  -5   9      199.11      273.43     28.24 o
   4  -5   9      114.19      150.24     40.06 o
   5  -5   9      165.94      209.95     45.64 o
   6  -5   9      198.54      233.67     49.16 o
   7  -5   9       71.54      142.17     36.61 o
   8  -5   9        1.92       34.75     26.89 o
  -5  -4   9       47.53       44.95     39.44 o
  -4  -4   9       86.60       74.67     35.23 o
  -3  -4   9       16.02       17.65     25.86 o
  -2  -4   9      334.96      320.06     48.88 o
  -1  -4   9      465.97      466.92     51.92 o
   0  -4   9        1.76       -8.89     16.12 o
   1  -4   9        2.54       25.53     18.00 o
   2  -4   9      315.00      402.67     67.19 o
   3  -4   9      607.64      588.15     36.24 o
   4  -4   9      164.46      165.54     23.52 o
   5  -4   9       63.25       31.44     30.48 o
   6  -4   9       51.57       57.71     34.68 o
   7  -4   9       98.17       76.33     32.20 o
   8  -4   9      351.85      416.72     59.92 o
   9  -4   9      127.26      125.42     37.92 o
  -5  -3   9        4.91      -19.86     28.68 o
  -4  -3   9        6.70       29.79     27.58 o
  -3  -3   9      113.11      129.35     38.89 o
  -2  -3   9      136.30      171.13     38.68 o
  -1  -3   9      152.73      185.47     37.51 o
   0  -3   9       57.91       40.69     54.95 o
   1  -3   9       17.65        5.84     24.72 o
   2  -3   9      296.80      274.13     28.75 o
   3  -3   9      153.60      175.87     23.99 o
   4  -3   9       25.15       16.89     35.92 o
   5  -3   9      310.25      388.87     53.99 o
   6  -3   9      564.69      602.26     61.57 o
   7  -3   9       30.52       51.92     29.92 o
   8  -3   9      327.56      360.94     55.30 o
   9  -3   9       69.68       81.84     34.82 o
  -5  -2   9      237.15      192.09     47.09 o
  -4  -2   9      520.79      540.83     61.98 o
  -3  -2   9      629.34      563.44     60.19 o
  -2  -2   9      222.50      202.91     43.37 o
  -1  -2   9       38.15       49.30     23.86 o
   0  -2   9      987.34     1087.94     46.41 o
   1  -2   9      687.31      743.74     39.68 o
   2  -2   9      819.52      872.06     63.29 o
   3  -2   9       43.31       88.32     36.20 o
   4  -2   9       75.99       80.53     37.71 o
   5  -2   9      550.98      523.45     60.67 o
   6  -2   9       12.46        4.07     29.92 o
   7  -2   9       16.66      102.39     35.78 o
   8  -2   9       64.80       74.33     33.65 o
   9  -2   9      168.63      151.89     42.47 o
  10  -2   9       42.52       24.61     27.65 o
  -5  -1   9      176.40      158.31     44.75 o
  -4  -1   9       60.42       71.09     31.72 o
  -3  -1   9        0.25      -23.30     22.68 o
  -2  -1   9        4.89       13.72     24.06 o
  -1  -1   9      190.89      171.88     25.80 o
   0  -1   9      517.16      456.44     46.95 o
   1  -1   9       84.13       62.40     31.85 o
   2  -1   9      143.50      134.66     36.20 o
   3  -1   9       30.30       68.05     36.47 o
   4  -1   9      607.24      657.70     63.43 o
   5  -1   9     1205.61     1215.42     78.74 o
   6  -1   9      596.25      554.96     58.47 o
   7  -1   9      236.74      251.45     48.54 o
   8  -1   9        6.33       30.54     30.82 o
   9  -1   9      178.06      235.18     46.26 o
  10  -1   9      189.45      185.26     44.13 o
  -5   0   9       27.12       44.06     32.54 o
  -4   0   9        0.27       32.41     29.03 o
  -3   0   9       80.90       49.23     29.72 o
  -2   0   9      183.98      171.06     37.51 o
  -1   0   9      751.87      672.04     51.16 o
   0   0   9      495.86      450.85     45.99 o
   1   0   9       34.80       13.44     27.58 o
   2   0   9      308.38      252.28     43.92 o
   3   0   9      442.66      454.51     52.12 o
   4   0   9     1074.02     1153.43     77.43 o
   5   0   9      526.92      658.59     63.64 o
   6   0   9      196.22      224.98     44.54 o
   7   0   9       21.46       11.38     29.99 o
   8   0   9      359.99      385.49     55.99 o
   9   0   9      304.65      233.67     47.16 o
  10   0   9      104.61       21.37     29.30 o
  -5   1   9        0.40       -6.83     28.13 o
  -4   1   9      105.78      180.23     42.54 o
  -3   1   9      367.41      382.94     52.19 o
  -1   1   9      290.75      246.83     37.03 o
   0   1   9        0.06       -8.27     22.06 o
   1   1   9      788.76      729.75     57.36 o
   2   1   9     1026.82     1043.88     67.98 o
   3   1   9      423.19      448.16     50.88 o
   4   1   9      596.88      613.43     60.88 o
   5   1   9       41.31      -27.92     23.65 o
   6   1   9      577.96      670.38     62.26 o
   7   1   9     1624.45     1552.51     86.25 o
   8   1   9      390.18      396.93     53.43 o
   9   1   9       49.78       58.74     30.82 o
  10   1   9       42.34       30.89     32.75 o
  -5   2   9       45.46      102.80     38.61 o
  -4   2   9      249.30      272.97     48.19 o
  -3   2   9      504.31      510.42     57.71 o
  -2   2   9       27.14       49.09     24.82 o
  -1   2   9      138.14      127.00     30.48 o
   0   2   9       24.65      -22.89     17.37 o
   1   2   9      923.45     1044.91     65.29 o
   2   2   9     2012.75     1861.95     84.19 o
   3   2   9     2188.52     2241.30     94.94 o
   4   2   9      915.92      906.46     67.91 o
   5   2   9       35.56        7.24     27.65 o
   6   2   9      221.00      141.07     38.89 o
   7   2   9      380.30      439.82     54.26 o
   8   2   9      113.92       75.64     35.16 o
   9   2   9       22.74       25.30     26.48 o
  10   2   9       35.95      116.11     38.82 o
  -4   3   9      371.76      510.01     59.43 o
  -2   3   9       30.01       19.65     24.27 o
  -1   3   9      322.59      306.27     45.16 o
   0   3   9     2540.94     2560.05     99.70 o
   1   3   9     1585.13     1585.46     80.88 o
   2   3   9      560.50      627.84     57.23 o
   3   3   9      289.17      298.13     46.54 o
   4   3   9       31.29       57.57     30.54 o
   5   3   9       60.31       96.39     32.68 o
   6   3   9       35.13       21.17     25.99 o
   7   3   9       47.53       47.71     27.51 o
   8   3   9      168.38      225.05     42.89 o
   9   3   9      238.22      220.50     46.82 o
  10   3   9       30.53       51.16     33.58 o
  -3   4   9       28.22       -5.03     22.82 o
  -2   4   9      359.79      417.83     56.61 o
  -1   4   9      113.22      186.78     41.58 o
   0   4   9       69.65       52.61     26.96 o
   1   4   9      615.33      672.11     62.40 o
   2   4   9       72.24       74.26     30.54 o
   3   4   9      114.59      142.58     35.03 o
   4   4   9     1026.46     1112.13     70.19 o
   5   4   9      595.27      568.06     57.09 o
   6   4   9      317.44      247.94     44.82 o
   7   4   9        1.37      -32.27     21.51 o
   8   4   9      244.66      313.28     46.13 o
   9   4   9      194.17      233.90     30.78 o
  -3   5   9      205.70      377.84     66.88 o
  -2   5   9      416.82      637.43     81.01 o
  -1   5   9      923.05     1094.83     82.88 o
   0   5   9      396.33      407.62     56.95 o
   1   5   9      263.30      336.54     49.92 o
   2   5   9       88.27      152.31     38.75 o
   3   5   9      634.64      500.70     57.02 o
   4   5   9      382.92      301.86     45.99 o
   5   5   9        9.12       30.96     24.13 o
   6   5   9      319.09      198.02     40.20 o
   7   5   9      392.25      434.80     37.77 o
   8   5   9      210.14      176.77     27.03 o
   9   5   9       75.56      124.62     24.30 o
  -3   6   9      211.76      691.62    124.24 o
  -2   6   9      186.21      247.39     66.05 o
  -1   6   9       14.81       37.44     34.06 o
   0   6   9       74.40       94.05     40.13 o
   1   6   9        3.91       11.31     23.30 o
   2   6   9      381.88      419.00     56.33 o
   3   6   9      110.58      135.41     34.41 o
   4   6   9      153.21      188.92     40.54 o
   5   6   9      287.54      268.83     44.89 o
   6   6   9      643.35      656.69     43.78 o
   7   6   9      243.34      272.40     64.95 o
   8   6   9       67.62       28.58     17.31 o
   9   6   9        7.53       -0.82     30.92 o
  -2   7   9       26.61      361.36    112.39 o
  -1   7   9       30.96       73.77     56.74 o
   0   7   9      304.01      587.02     86.32 o
   1   7   9      361.63      323.50     60.74 o
   2   7   9      399.95      412.52     58.47 o
   3   7   9       53.11       75.15     27.23 o
   4   7   9       55.24       50.40     23.24 o
   5   7   9      769.80      634.05     63.36 o
   6   7   9      343.23      323.44     34.87 o
   7   7   9       51.30       66.95     19.73 o
   8   7   9        8.75      -21.31     14.21 o
   0   8   9      483.05      857.65    125.42 o
   1   8   9      170.86      220.77     55.23 o
   2   8   9       17.06       14.41     22.48 o
   3   8   9      355.04      355.84     54.95 o
   4   8   9      342.09      328.26     51.23 o
   5   8   9      620.41      607.34     64.23 o
   6   8   9       91.43      102.93     24.55 o
   7   8   9        0.23       -5.57     14.35 o
   2   9   9      361.01      473.67     74.88 o
   3   9   9      407.61      462.16     66.05 o
   4   9   9       28.46       13.03     21.79 o
   5   9   9       17.19       10.38     15.09 o
  -1  -7  10       47.19       41.64     32.34 o
   0  -7  10       20.14       -5.93     24.82 o
   1  -7  10        7.62       19.58     24.27 o
   2  -7  10       17.56       35.78     30.27 o
   3  -7  10      133.60      124.93     41.92 o
   4  -7  10       17.23       20.20     29.79 o
   5  -7  10       12.45       11.58     31.58 o
  -2  -6  10        2.10      -30.34     23.37 o
  -1  -6  10       23.93        6.41     24.27 o
   0  -6  10       16.08       10.48     23.65 o
   1  -6  10      105.39      126.04     33.03 o
   2  -6  10      140.24      126.36     30.65 o
   3  -6  10       10.03        4.21     27.58 o
   4  -6  10      173.83      232.70     48.19 o
   5  -6  10      177.08      108.18     41.30 o
   6  -6  10      243.93      286.34     56.61 o
  -3  -5  10        3.63        6.89     23.99 o
  -2  -5  10       34.25        6.83     22.55 o
  -1  -5  10      245.50      238.49     45.64 o
   0  -5  10      187.68      277.86     44.33 o
   1  -5  10      275.63      284.93     49.40 o
   2  -5  10      193.75      117.44     24.61 o
   3  -5  10        1.21        9.54     16.13 o
   4  -5  10      190.22      205.81     46.88 o
   5  -5  10      201.55      239.66     48.82 o
   6  -5  10       10.33       25.79     32.89 o
   7  -5  10        7.82       35.37     35.65 o
  -3  -4  10       90.77      114.94     39.99 o
  -2  -4  10      289.49      251.39     45.99 o
  -1  -4  10      286.65      336.81     49.64 o
   0  -4  10      290.65      267.73     43.99 o
   1  -4  10       33.85       31.27     18.86 o
   2  -4  10        2.80       24.84     17.10 o
   3  -4  10      304.79      318.84     30.80 o
   4  -4  10      666.35      697.89     39.59 o
   5  -4  10      274.09      274.62     51.57 o
   6  -4  10        2.15       35.92     34.27 o
   7  -4  10        4.78        4.90     34.96 o
   8  -4  10       75.71      112.73     40.33 o
  -4  -3  10      244.90      295.37     58.12 o
  -3  -3  10      356.74      382.59     57.23 o
  -2  -3  10      490.56      527.04     58.61 o
  -1  -3  10      358.76      376.11     51.71 o
   0  -3  10      137.27      135.07     33.78 o
   1  -3  10      371.17      351.71     33.25 o
   2  -3  10      158.02      204.34     28.39 o
   3  -3  10      410.43      421.93     67.57 o
   4  -3  10       91.50      136.66     44.06 o
   5  -3  10      304.42      331.09     55.57 o
   6  -3  10      298.89      272.69     52.19 o
   7  -3  10       86.61       93.01     39.09 o
   8  -3  10      192.25      224.70     49.02 o
   9  -3  10      150.74      214.22     47.30 o
  -4  -2  10      154.18      117.42     37.78 o
  -3  -2  10      125.82       89.84     33.51 o
  -2  -2  10      301.71      335.23     52.33 o
  -1  -2  10       76.37       73.09     30.48 o
   0  -2  10      113.87      143.33     47.02 o
   1  -2  10     1297.24     1359.76     52.60 o
   2  -2  10       25.75        6.62     28.13 o
   3  -2  10       36.09       47.02     36.61 o
   4  -2  10       21.47       59.98     36.96 o
   5  -2  10        1.42      -16.34     33.78 o
   6  -2  10      241.38      240.42     53.43 o
   7  -2  10        1.88      -12.96     24.34 o
   8  -2  10       20.00       48.61     31.03 o
   9  -2  10        0.87      -24.82     22.82 o
  -4  -1  10       59.11       85.63     36.20 o
  -3  -1  10       37.80       14.69     29.92 o
  -2  -1  10       79.03       83.01     35.65 o
  -1  -1  10        2.27       -5.93     22.27 o
   0  -1  10      110.93      140.32     31.13 o
   1  -1  10      134.38      144.17     35.92 o
   2  -1  10      187.15      182.16     42.82 o
   3  -1  10        6.04      -30.27     28.68 o
   4  -1  10      157.78      187.75     44.40 o
   5  -1  10      579.55      610.67     64.40 o
   6  -1  10      682.42      858.68     73.77 o
   7  -1  10       52.85       90.74     38.13 o
   8  -1  10      348.98      326.88     57.09 o
   9  -1  10      200.80      194.36     44.95 o
  -4   0  10       30.09       13.86     30.54 o
  -3   0  10       37.51       19.10     28.75 o
  -2   0  10      291.76      338.67     50.61 o
  -1   0  10      211.74      228.79     31.27 o
   0   0  10      261.48      298.27     42.61 o
   1   0  10       39.47       26.06     27.92 o
   2   0  10     1203.99     1239.62     76.26 o
   3   0  10      675.23      579.10     59.92 o
   4   0  10      485.20      481.40     58.88 o
   5   0  10      153.89      168.44     47.57 o
   6   0  10        0.83      -23.99     24.41 o
   7   0  10      120.32       94.73     38.89 o
   8   0  10      215.39      188.02     45.16 o
   9   0  10       90.27      107.77     41.51 o
  -4   1  10       20.26       13.44     30.48 o
  -3   1  10      130.90      210.15     46.13 o
  -2   1  10      308.84      321.57     49.64 o
  -1   1  10      323.98      367.98     45.44 o
   0   1  10      261.73      353.08     46.33 o
   1   1  10      685.49      750.85     61.71 o
   2   1  10     1087.05     1103.03     71.78 o
   3   1  10      500.59      476.91     54.81 o
   4   1  10      194.91      216.15     44.95 o
   5   1  10      289.00      244.35     48.82 o
   6   1  10       10.87       49.37     31.79 o
   7   1  10      443.29      464.23     61.09 o
   8   1  10      568.66      563.58     65.36 o
   9   1  10      133.76      129.42     39.37 o
  10   1  10        0.16        0.28     30.27 o
  -4   2  10       37.12      164.44     44.26 o
  -3   2  10      430.75      473.54     59.23 o
  -1   2  10        2.79       -1.93     19.24 o
   0   2  10      405.70      455.68     49.85 o
   1   2  10     1311.10     1342.28     74.67 o
   2   2  10      266.73      222.84     43.44 o
   3   2  10        9.38       49.85     29.92 o
   4   2  10      449.07      480.29     56.19 o
   5   2  10      520.94      482.02     57.16 o
   6   2  10      736.09      810.35     69.22 o
   7   2  10      303.80      283.79     49.44 o
   8   2  10       64.10       44.89     32.54 o
   9   2  10       37.04       30.41     32.61 o
  -2   3  10       10.62        2.69     23.72 o
  -1   3  10      662.82      708.37     62.74 o
   0   3  10     1120.85      969.00     67.91 o
   1   3  10      612.40      610.95     60.33 o
   2   3  10      270.44      226.01     41.85 o
   3   3  10       56.21       45.57     29.44 o
   4   3  10       98.02       88.81     33.85 o
   5   3  10       82.33      124.24     37.78 o
   6   3  10      513.89      446.51     56.81 o
   7   3  10       64.94      127.00     38.89 o
   8   3  10       55.23       53.30     31.65 o
   9   3  10      110.05       67.98     36.20 o
  -2   4  10      302.81      326.06     53.02 o
  -1   4  10      995.44     1125.85     80.32 o
   0   4  10       86.40      101.08     33.85 o
   1   4  10        6.19        1.03     23.03 o
   2   4  10      171.59      229.25     44.40 o
   3   4  10       73.66       51.16     30.96 o
   4   4  10      462.09      455.68     57.36 o
   5   4  10     1311.52     1273.06     78.95 o
   6   4  10      577.61      443.75     57.57 o
   7   4  10       13.76       14.00     28.48 o
   8   4  10      102.18      137.83     42.54 o
   9   4  10      145.63      201.12     47.09 o
   0   5  10       68.79       37.30     29.58 o
   1   5  10       13.01      -23.65     17.24 o
   2   5  10      121.17      177.27     39.23 o
   3   5  10      613.76      627.36     64.26 o
   4   5  10       79.15       68.60     29.30 o
   5   5  10       60.04       47.57     27.10 o
   6   5  10      119.30      103.63     35.85 o
   7   5  10       79.40       73.09     33.51 o
   8   5  10        7.73       -8.00     22.48 o
   9   5  10       10.30       18.68     28.34 o
  -1   6  10      134.56      298.48     60.95 o
   0   6  10        6.53       21.30     30.34 o
   1   6  10       95.16      224.01     47.71 o
   2   6  10      192.77      256.69     49.64 o
   3   6  10      277.82      255.66     46.47 o
   4   6  10        1.22       -7.24     21.30 o
   5   6  10       73.74      121.83     35.09 o
   6   6  10      873.24      861.92     72.81 o
   7   6  10      183.81      204.43     45.23 o
   8   6  10       19.83       -0.68     16.53 o
   0   7  10      190.93      305.37     67.91 o
   1   7  10      276.09      280.48     54.81 o
   2   7  10      265.07      293.44     55.99 o
   3   7  10       95.16      137.07     37.44 o
   4   7  10      140.16      151.48     37.71 o
   5   7  10      185.90      208.71     43.92 o
   6   7  10      303.95      340.74     52.61 o
   7   7  10       45.60       38.75     28.68 o
   2   8  10       90.01      141.48     44.26 o
   3   8  10       71.06       95.63     35.92 o
   4   8  10      582.69      714.30     76.05 o
   5   8  10      277.93      399.62     56.95 o
   0  -6  11       74.94       99.08     36.13 o
   1  -6  11       76.66       45.09     26.13 o
   2  -6  11      206.54      243.19     31.53 o
   3  -6  11       32.72       32.34     33.78 o
   4  -6  11        0.18      -37.34     24.89 o
   5  -6  11      254.49      267.45     55.92 o
  -1  -5  11       39.23       17.93     27.23 o
   0  -5  11       52.71       53.02     27.44 o
   1  -5  11       63.97      139.34     36.61 o
   2  -5  11       26.00       26.47     29.06 o
   3  -5  11        2.92      -24.45     16.44 o
   4  -5  11      277.40      274.14     53.37 o
   5  -5  11      613.33      589.37     69.78 o
   6  -5  11       22.67      -22.82     33.23 o
  -2  -4  11       71.73      -11.45     28.96 o
  -1  -4  11      234.11      210.98     43.78 o
   0  -4  11      561.88      555.65     59.02 o
   1  -4  11      318.69      195.61     40.33 o
   2  -4  11       13.43       16.63     16.67 o
   3  -4  11      138.47      133.05     25.20 o
   4  -4  11      652.91      682.01     63.67 o
   5  -4  11       50.71      103.77     41.92 o
   6  -4  11       75.20       80.95     39.37 o
   7  -4  11        1.51        7.93     37.37 o
  -2  -3  11      141.19      118.80     33.85 o
  -1  -3  11      182.98      202.71     41.71 o
   0  -3  11       10.75       34.06     26.41 o
   1  -3  11       95.84      108.13     24.60 o
   2  -3  11      400.50      335.44     34.42 o
   3  -3  11      168.57      204.07     44.82 o
   4  -3  11      625.08      641.02     48.88 o
   5  -3  11       91.53      132.59     44.82 o
   6  -3  11       57.87       45.16     40.27 o
   7  -3  11        1.71       17.24     34.96 o
   8  -3  11       46.13       28.41     31.72 o
  -3  -2  11       81.38      112.87     39.92 o
  -2  -2  11      155.99      219.60     48.06 o
  -1  -2  11      255.72      299.44     48.88 o
   0  -2  11       13.53       33.85     21.86 o
   1  -2  11      139.64      166.34     26.49 o
   2  -2  11      498.24      502.41     38.44 o
   3  -2  11       45.05      130.31     42.20 o
   4  -2  11      131.92      120.59     41.23 o
   5  -2  11        2.24       15.79     33.03 o
   6  -2  11        2.84       27.10     37.44 o
   7  -2  11      145.69      103.01     38.40 o
   8  -2  11       66.49       58.40     33.16 o
  -3  -1  11       29.79       36.61     34.13 o
  -2  -1  11       16.09       17.93     28.48 o
  -1  -1  11        5.14       -2.21     22.68 o
   0  -1  11      238.93      238.17     29.53 o
   1  -1  11      537.60      521.80     56.95 o
   2  -1  11      183.53      130.24     41.78 o
   3  -1  11       98.14       58.61     38.68 o
   4  -1  11       64.00       59.16     41.44 o
   5  -1  11      497.13      441.68     60.19 o
   6  -1  11      770.96      702.24     71.91 o
   7  -1  11      219.77      290.20     57.57 o
   8  -1  11        2.07       40.20     34.27 o
  -3   0  11        0.67       15.58     27.65 o
  -2   0  11        7.42       36.75     27.86 o
  -1   0  11        3.03       12.82     24.96 o
   0   0  11      386.53      444.44     51.30 o
   1   0  11      813.01      773.12     65.22 o
   2   0  11      362.59      319.57     49.16 o
   3   0  11        1.70       18.20     32.20 o
   4   0  11        2.97        6.76     32.47 o
   5   0  11       33.06       46.20     36.34 o
   6   0  11       77.05       90.05     43.23 o
   7   0  11        0.02       25.03     31.85 o
   8   0  11       18.50       40.61     34.41 o
   9   0  11      154.43      273.45     55.43 o
  -3   1  11       10.89       10.82     28.61 o
  -2   1  11      115.46      101.56     34.82 o
   0   1  11      493.67      429.13     52.47 o
   1   1  11       27.89       27.65     30.06 o
   2   1  11      103.58       77.22     33.16 o
   3   1  11       95.51       46.61     33.92 o
   4   1  11       13.63       29.72     34.61 o
   5   1  11        2.03       10.48     33.16 o
   6   1  11       10.22       -6.76     28.20 o
   7   1  11      350.97      396.25     60.88 o
   8   1  11      577.28      578.75     69.22 o
   9   1  11      116.35      113.49     40.68 o
  -1   2  11      144.96      119.97     35.99 o
   0   2  11     1548.90     1427.85     81.98 o
   1   2  11      604.13      606.05     61.36 o
   2   2  11      561.29      632.53     64.60 o
   3   2  11      312.92      286.69     50.47 o
   4   2  11       52.66       61.02     37.99 o
   5   2  11       50.92        5.86     32.47 o
   6   2  11        4.41       41.23     29.51 o
   7   2  11      565.02      606.47     70.33 o
   8   2  11      221.84      124.24     41.99 o
   9   2  11       38.69       81.29     38.06 o
  -1   3  11       19.03       25.30     22.96 o
   0   3  11       67.47       65.64     30.27 o
   1   3  11       42.36       32.61     29.44 o
   2   3  11      662.39      675.83     66.60 o
   3   3  11       26.56        4.48     26.89 o
   4   3  11       93.57      124.87     38.40 o
   5   3  11      311.55      366.53     56.81 o
   6   3  11      560.30      521.04     63.16 o
   7   3  11      409.93      418.79     60.88 o
   8   3  11       15.22       83.50     35.99 o
   0   4  11      237.89      222.63     44.68 o
   1   4  11       54.57       25.92     25.30 o
   2   4  11      112.71      157.34     36.68 o
   3   4  11        2.27      -18.55     21.17 o
   4   4  11      137.92      131.35     39.09 o
   5   4  11      460.06      505.67     64.19 o
   6   4  11      341.05      390.52     59.85 o
   7   4  11       33.02       31.92     31.51 o
   8   4  11       31.17        2.83     32.34 o
   0   5  11      226.71      316.95     56.95 o
   1   5  11       47.26       93.36     34.54 o
   2   5  11       19.16       12.27     25.51 o
   3   5  11      145.91       89.56     36.75 o
   4   5  11      414.93      406.73     60.12 o
   5   5  11      128.28      141.41     42.61 o
   6   5  11       19.96       33.23     29.65 o
   7   5  11       65.33       99.22     37.09 o
   1   6  11       99.59      125.97     40.33 o
   2   6  11      177.47      199.47     44.89 o
   3   6  11      135.13      161.13     42.61 o
   4   6  11      229.84      214.29     47.02 o
   5   6  11       20.01       56.19     27.23 o
   6   6  11       16.42       41.64     28.54 o
   3   7  11        0.93      -25.24     16.82 o
   4   7  11      236.81      255.45     50.19 o
   3  -5  12        0.84        2.94     18.42 o
   0  -4  12      198.42      154.31     39.65 o
   1  -4  12       29.11       58.61     26.61 o
   2  -4  12       27.08       19.91     19.31 o
   3  -4  12      114.22      145.93     27.89 o
   4  -4  12       33.39       53.78     40.54 o
   5  -4  12       22.34       40.82     35.65 o
   0  -3  12        5.47       49.92     28.54 o
   1  -3  12      122.72       85.84     30.61 o
   2  -3  12       88.29       74.47     23.41 o
   3  -3  12      311.06      347.79     35.53 o
   4  -3  12      198.28      180.76     28.99 o
   5  -3  12      378.96      444.37     64.67 o
   6  -3  12        6.52      -16.00     32.82 o
  -1  -2  12        3.07       -4.14     22.06 o
   0  -2  12       53.68      130.86     35.30 o
   1  -2  12      599.27      579.08     55.61 o
   2  -2  12      747.30      710.16     45.96 o
   3  -2  12      687.02      567.31     66.88 o
   4  -2  12        0.88       13.86     36.06 o
   5  -2  12        2.11       -0.97     36.34 o
   6  -2  12      261.95      264.28     57.23 o
   7  -2  12      130.10      160.10     52.47 o
  -1  -1  12       13.96       20.96     30.82 o
   0  -1  12      148.47      114.87     33.44 o
   1  -1  12      610.63      613.15     64.29 o
   2  -1  12      428.71      445.61     60.54 o
   3  -1  12      144.17      167.61     45.57 o
   4  -1  12       29.63      -25.92     28.27 o
   5  -1  12        4.00      -25.30     33.51 o
   6  -1  12      252.58      217.05     55.57 o
   7  -1  12      193.81      150.10     52.26 o
  -1   0  12      142.66      192.43     44.06 o
   0   0  12      396.74      385.83     55.71 o
   1   0  12      136.88      137.83     38.75 o
   2   0  12        3.95      -31.23     26.20 o
   3   0  12      496.22      447.82     61.98 o
   4   0  12      936.47     1031.05     85.15 o
   5   0  12       92.91      158.37     50.33 o
   6   0  12       42.71       33.99     39.78 o
   7   0  12        4.73      -39.92     26.61 o
  -1   1  12      477.20      600.19     70.67 o
   0   1  12      162.57      152.17     40.82 o
   1   1  12       20.34       94.53     35.72 o
   2   1  12        0.77      -17.10     27.44 o
   3   1  12      332.43      310.75     55.23 o
   4   1  12       45.19      106.73     44.68 o
   5   1  12        7.88      -22.13     31.85 o
   6   1  12        4.34       43.09     41.85 o
   7   1  12      141.91       45.99     35.23 o
   8   1  12      323.89      278.21     55.50 o
   0   2  12      125.98      157.34     41.37 o
   1   2  12       42.95       71.64     34.96 o
   2   2  12      130.54       95.70     37.09 o
   3   2  12      702.60      745.88     73.02 o
   4   2  12      260.47      281.38     54.12 o
   5   2  12       66.73       96.73     40.89 o
   6   2  12       48.38       10.55     30.68 o
   7   2  12      137.29      153.06     43.78 o
   0   3  12       44.16       -4.21     27.44 o
   1   3  12      270.76      277.86     53.50 o
   2   3  12      326.26      363.91     58.05 o
   3   3  12       67.60       57.36     33.30 o
   4   3  12      134.92      168.23     47.57 o
   5   3  12      296.50      364.32     60.61 o
   6   3  12      113.77       90.18     40.75 o
   7   3  12       14.62       38.54     31.10 o
   1   4  12      289.74      290.55     52.61 o
   2   4  12       10.59      -35.06     23.37 o
   3   4  12       14.12       25.10     27.65 o
   4   4  12      359.56      398.04     64.26 o
   5   4  12      555.63      528.83     70.81 o
   6   4  12      102.71       81.50     36.06 o
   2   5  12        1.40      -16.48     22.75 o
   3   5  12       77.24       43.51     31.85 o
   4   5  12      285.08      277.86     53.99 o
   5   5  12      112.09       34.89     31.58 o
   3  -2  13       36.16       73.75     21.54 o
   4  -2  13       43.34       51.02     42.13 o
   2  -1  13      113.31      112.52     43.09 o
   3  -1  13       15.09       48.06     41.92 o
   4  -1  13        3.66      -24.82     33.44 o
   5  -1  13       71.61      111.70     49.23 o
   2   0  13      149.42      110.32     38.96 o
   3   0  13       16.09       19.79     37.85 o
   4   0  13       13.36       43.16     40.75 o
   5   0  13       70.87      136.38     49.16 o
   2   1  13       26.96       47.92     37.16 o
   3   1  13       90.43       61.50     38.75 o
   4   1  13      431.57      493.39     67.64 o
   5   1  13      260.04      257.31     58.33 o
   3   2  13       81.23       80.74     36.82 o
   4   2  13      354.42      381.42     65.02 o
   5   2  13        5.14       -3.86     36.27 o
 
